# Supplementary material for: Impact of the elderly lung mucosa on Mycobacterium tuberculosis transcriptional adaptation during infection of alveolar epithelial cells
Source: Microbiol Spectr. 2024 Nov 8;12(12):e01790-24. doi: 10.1128/spectrum.01790-24 (PMC11619525; doi:10.1128/spectrum.01790-24)
Supplement: Table S2 — DE analysis of M.tb genes. [file spectrum.01790-24-s0003.xlsx]

## Sheet: DE analysis all genes
Table S2. DE analysis of M.tb genes (all genes) after exposure to ALF before and during ATs infection at 72 hpi.
					ALF-exposed M.tb (Prior to Infection)				Infected ATs with ALF-exposed M.tb
					A vs. UE		E vs. UE		Ai vs. A		Ei vs. E		Mycobrowser
Locus tag	Name	Start	Stop	Strand	log2FC	padj	log2FC	padj	log2FC	padj	log2FC	padj	Function	Product	Functional_Category	Entry Uniprot	Entry name Uniprot	Function Uniprot
RV0001	dnaA	1	1525	+	-0.415015	0.428035	-0.330948	0.573962	0.805106	0.00770879	1.05094	0.00182145	Plays an important role in the initiation and regulation of chromosomal replication. Binds to the origin of replication; it binds specifically double-stranded DNA at a 9 bp consensus (DNAA box): 5'-TTATC(C/A)A(C/A)A-3'. DNAA binds to ATP and to acidic phospholipids. DNAA protein binds the origin of replication (oriC), ATP and ADP, and exhibited weak ATPase activity.	Chromosomal replication initiator protein DnaA	information pathways	P9WNW3	DNAA_MYCTU	FUNCTION: Plays an important role in the initiation and regulation of chromosomal replication. Binds to the origin of replication; it binds specifically double-stranded DNA at a 9 bp consensus (dnaA box): 5'-TTATC[CA]A[CA]A-3'. DnaA binds to ATP and to acidic phospholipids (By similarity). Binds its own promoter. {ECO:0000250}.
RV0002	dnaN	2052	3261	+	0.29711	0.651369	0.0776947	0.936933	1.58582	7.54812e-07	2.01464	1.97079e-08	DNA polymerase III is a complex, multichain enzyme responsible for most of the replicative synthesis in bacteria. This DNA polymerase also exhibits 3' to 5' exonuclease activity. The beta chain is required for initiation of replication once it is clamped onto DNA, it slides freely (bidirectional and ATP-independent) along duplex DNA [catalytic activity: N deoxynucleoside triphosphate = N diphosph…	DNA polymerase III (beta chain) DnaN (DNA nucleotidyltransferase)	information pathways	P9WNU1	DPO3B_MYCTU	FUNCTION: Confers DNA tethering and processivity to DNA polymerases and other proteins. Acts as a clamp, forming a ring around DNA (a reaction catalyzed by the clamp-loading complex) which diffuses in an ATP-independent manner freely and bidirectionally along dsDNA. Initially characterized for its ability to contact the catalytic subunit of DNA polymerase III (Pol III), a complex, multichain enzy…
RV0003	recF	3280	4438	+	0.110028	0.865333	0.0727435	0.925772	0.869417	0.00145884	1.26531	2.59938e-05	The RECF protein is involved in DNA metabolism and recombination; it is required for DNA replication and normal sos inducibility. RECF binds preferentially to single-stranded, linear DNA. It also seems to bind ATP.	DNA replication and repair protein RecF (single-strand DNA binding protein)	information pathways	P9WHI9	RECF_MYCTU	FUNCTION: The RecF protein is involved in DNA metabolism; it is required for DNA replication and normal SOS inducibility. RecF binds preferentially to single-stranded, linear DNA. It also seems to bind ATP (By similarity). {ECO:0000250}.
RV0004	Rv0004	4434	4998	+	0.0901611	0.848605	-0.0116452	0.985213	0.469712	0.0347873	0.436286	0.0942882	Function unknown	Conserved hypothetical protein	conserved hypotheticals	P9WFL1	Y004_MYCTU
RV0005	gyrB	5240	7268	+	-0.439682	0.3671	-0.649746	0.179038	0.0781624	0.833958	0.639545	0.0521472	DNA gyrase negatively supercoils closed circular double-stranded DNA in an ATP-dependent manner and also catalyzes the interconversion of other topological isomers of double-stranded DNA rings, including catenanes and knotted rings [catalytic activity: ATP-dependent breakage, passage and rejoining of double-stranded DNA].	DNA gyrase (subunit B) GyrB (DNA topoisomerase (ATP-hydrolysing)) (DNA topoisomerase II) (type II DNA topoisomerase)	information pathways	P9WG45	GYRB_MYCTU	FUNCTION: A type II topoisomerase that negatively supercoils closed circular double-stranded (ds) DNA in an ATP-dependent manner to maintain chromosomes in an underwound state, while in the absence of ATP it relaxes supercoiled dsDNA (PubMed:15047530. PubMed:16876125, PubMed:19060136, PubMed:16377674, PubMed:18426901, PubMed:22844097, PubMed:19596812, PubMed:20805881). Also catalyzes the intercon…
RV0006	gyrA	7302	9819	+	-0.220495	0.549363	-0.391492	0.24417	-0.290439	0.166585	0.0798498	0.774111	DNA gyrase negatively supercoils closed circular double-stranded DNA in an ATP-dependent manner and also catalyzes the interconversion of other topological isomers of double-stranded DNA rings, including catenanes and knotted rings [catalytic activity: ATP-dependent breakage, passage and rejoining of double-stranded DNA].	DNA gyrase (subunit A) GyrA (DNA topoisomerase (ATP-hydrolysing)) (DNA topoisomerase II) (type II DNA topoisomerase)	information pathways	P9WG47	GYRA_MYCTU	FUNCTION: A type II topoisomerase that negatively supercoils closed circular double-stranded (ds) DNA in an ATP-dependent manner to maintain chromosomes in an underwound state, while in the absence of ATP it relaxes supercoiled dsDNA (PubMed:15047530, PubMed:16377674, PubMed:16876125, PubMed:17015625, PubMed:18426901, PubMed:19060136, PubMed:22844097, PubMed:20805881). Also catalyzes the intercon…
RV0007	Rv0007	9914	10829	+	-0.428671	0.280718	-0.310036	0.483628	0.757403	0.00220443	0.717948	0.0113415	Unknown	Possible conserved membrane protein	cell wall and cell processes	P9WMA7	Y007_MYCTU
RV0008C	Rv0008c	11874	12312	-	-0.248026	NA	-0.512844	0.574286	-0.694496	0.297282	0.0934162	0.917125	Unknown	Possible membrane protein	cell wall and cell processes	P9WJF3	CWSA_MYCTU	FUNCTION: Required for regulated cell division, cell wall synthesis and the maintenance of cell shape. {ECO:0000255|HAMAP-Rule:MF_00927, ECO:0000269|PubMed:23002219}.
RV0009	ppiA	12468	13017	+	0.360942	0.568169	-0.072401	0.941598	1.57523	8.97513e-07	2.2807	1.52321e-10	PPIases accelerate the folding of proteins [catalytic activity: cis-trans isomerization of proline imidic peptide bonds in oligopeptides].	Probable iron-regulated peptidyl-prolyl cis-trans isomerase A PpiA (PPIase A) (rotamase A)	information pathways	P9WHW3	PPIA_MYCTU	FUNCTION: PPIases accelerate the folding of proteins. It catalyzes the cis-trans isomerization of proline imidic peptide bonds in oligopeptides. {ECO:0000269|PubMed:15479239, ECO:0000269|PubMed:17141764}.
RV0010C	Rv0010c	13133	13559	-	-0.0880164	NA	0.280728	0.817216	0.73388	0.228028	-0.390044	0.62206	Unknown	Probable conserved membrane protein	cell wall and cell processes	P9WMA3	Y010_MYCTU
RV0011C	Rv0011c	13714	13996	-	-0.579848	NA	-0.192635	0.906104	2.52952	2.97284e-05	1.63048	0.0246084	Unknown	Probable conserved transmembrane protein	cell wall and cell processes	P9WP57	CRGA_MYCTU	FUNCTION: Involved in cell division. Plays an important role in septal peptidoglycan synthesis and cell shape morphogenesis. May facilitate the recruitment of the peptidoglycan synthesis machinery to poles and septal zones and coordinate peptidoglycan synthesis at these sites. {ECO:0000255|HAMAP-Rule:MF_00631, ECO:0000269|PubMed:21531798, ECO:0000269|PubMed:23002219}.
RV0012	Rv0012	14089	14878	+	-0.0360576	0.955305	-0.345788	0.49912	-0.22772	0.49788	0.00494059	0.996941	Unknown	Probable conserved membrane protein	cell wall and cell processes	L0T243	L0T243_MYCTU
RV0013	trpG	14914	15613	+	-0.339033	0.390139	-0.468965	0.233276	0.382632	0.154482	0.728792	0.010261	Possibly involved in biosynthesis of tryptophan (at the first step). Supposed tetramer of two components I and two components II: component I (Rv1609|trpE) catalyzes the formation of anthranilate using ammonia rather than glutamine, whereas component II (Rv0013|trpG) provides glutamine amidotransferase activity. Possibly participates in the tryptophan-dependent indole-3-acetic acid production [ca…	Possible anthranilate synthase component II TrpG (glutamine amidotransferase)	intermediary metabolism and respiration	P9WN35	TRPG_MYCTU	FUNCTION: Part of a heterotetrameric complex that catalyzes the two-step biosynthesis of anthranilate, an intermediate in the biosynthesis of L-tryptophan. In the first step, the glutamine-binding beta subunit (TrpG) of anthranilate synthase (AS) provides the glutamine amidotransferase activity which generates ammonia as a substrate that, along with chorismate, is used in the second step, catalyz…
RV0014C	pknB	15590	17471	-	0.21582	0.592548	0.0775024	0.888146	-0.0140233	0.971263	0.436911	0.0954255	Involved in signal transduction (via phosphorylation). Thought to regulate cell division/differentiation. Can phosphorylate the peptide substrate myelin basic protein (MBP) [catalytic activity: ATP + a protein = ADP + a phosphoprotein].	Transmembrane serine/threonine-protein kinase B PknB (protein kinase B) (STPK B)	regulatory proteins	P9WI81	PKNB_MYCTU	FUNCTION: Protein kinase that regulates many aspects of mycobacterial physiology, and is critical for growth in vitro and survival of the pathogen in the host (PubMed:24706757). Is a key component of a signal transduction pathway that regulates cell growth, cell shape and cell division via phosphorylation of target proteins such as GarA, GlmU, PapA5, PbpA, FhaB (Rv0019c), FhaA (Rv0020c), MviN, Ps…
RV0015C	pknA	17467	18763	-	0.257378	0.467788	0.160417	0.709333	-0.971492	3.22861e-06	-0.532934	0.0306148	Involved in signal transduction (via phosphorylation). Thought to regulate morphological changes associated with cell division/differentiation process. Phosphorylates at serine and threonine residues [catalytic activity: ATP + a protein = ADP + a phosphoprotein].	Transmembrane serine/threonine-protein kinase A PknA (protein kinase A) (STPK A)	regulatory proteins	P9WI83	PKNA_MYCTU	FUNCTION: Protein kinase that regulates many aspects of mycobacterial physiology, and is critical for growth in vitro and survival of the pathogen in the host (PubMed:25713147). Is a key component of a signal transduction pathway that regulates cell growth, cell shape and cell division via phosphorylation of target proteins such as FtsZ, Wag31, GlmU, FhaB, PstP, EmbR and Rv1422 (PubMed:15985609, …
RV0016C	pbpA	18759	20235	-	-0.0257702	0.973729	-0.0178857	0.986543	-0.267623	0.49258	0.239409	0.584949	Involved in peptidoglycan synthesis (at the final stages). Cell wall formation; PBPA is supposed to be responsible for the determination of the rod shape of the cell. It synthesizes cross-linked peptidoglycan from lipid intermediates.	Probable penicillin-binding protein PbpA	cell wall and cell processes	P9WKD1	PBPA_MYCTU	FUNCTION: Cell wall formation. Plays an important role in cell division and cell shape maintenance by cross-linking adjacent peptidoglycan chains through transpeptidation.
RV0017C	rodA	20231	21641	-	-0.143895	0.757623	-0.17631	0.709335	0.437204	0.0667591	0.329615	0.247164	This is a septum-peptidoglycan biosynthetic protein, involved in cell wall formation. Plays a role in the stabilization of the FTSZ ring during cell division.	Probable cell division protein RodA	cell wall and cell processes	P9WN99	FTSWL_MYCTU
RV0018C	pstP	21637	23182	-	-0.039257	0.939198	-0.113465	0.798172	-0.0395879	0.882867	0.27424	0.257001	Involved in regulation (using dephosphorylation of a specific phosphorylated substrate).	Phosphoserine/threonine phosphatase PstP	regulatory proteins	P9WHW5	PSTP_MYCTU	FUNCTION: Plays an important role in regulating cell division and growth by reversible phosphorylation signaling (PubMed:14575702, PubMed:12950916, PubMed:27758870). May play important roles in regulating cellular metabolism and signaling pathways, which could mediate the growth and development of the cell (PubMed:31958639). Plays a role in establishing and maintaining infection (PubMed:27758870)…
RV0019C	fhaB	23270	23738	-	-0.00485293	0.996971	-0.0836948	0.941671	1.11758	0.00431759	0.82615	0.0768558	Signal transduction	Conserved protein with FHA domain, FhaB	regulatory proteins	P9WJB5	FHAB_MYCTU	FUNCTION: Regulates growth and cell division. Probably required for divisomal protein assembly under oxidative stress. {ECO:0000269|PubMed:20066037}.
RV0020C	fhaA	23861	25445	-	0.266398	0.488329	-0.0472596	0.940327	-0.00756434	0.984436	0.492801	0.0460329	Signal transduction	Conserved protein with FHA domain, FhaA	regulatory proteins	P71590	FHAA_MYCTU	FUNCTION: Regulates cell growth and peptidoglycan synthesis by binding to MviN. May inhibit the late stages of peptidoglycan synthesis. {ECO:0000269|PubMed:22275220}.
RV0021C	Rv0021c	25913	26882	-	0.561792	0.424369	1.55613	0.00627821	1.58777	5.07401e-05	0.312812	0.554838	Function unknown	Conserved hypothetical protein	conserved hypotheticals	P71591	P71591_MYCTU
RV0022C	whiB5	27023	27443	-	-1.0957	NA	0.248047	0.893118	1.16789	0.211749	-0.742593	0.520658	Involved in transcriptional mechanism.	Probable transcriptional regulatory protein WhiB-like WhiB5	regulatory proteins	P71592	WHB5A_MYCTU	FUNCTION: A transcription factor that is probably redox-responsive. Probably plays a role in immunomodulation and reactivation after chronic infection. Its induction results in transcription of a number of genes including sigM, and the genes for 2 type VII secretion systems ESX-2 and ESX-4. Seems to negatively regulate its own expression. The apo-form has been shown to act as a protein disulfide …
RV0023	Rv0023	27595	28366	+	0.0971195	0.918213	0.13747	0.888047	0.777079	0.0533192	1.16295	0.00775361	Possibly involved in transcriptional mechanism.	Possible transcriptional regulatory protein	regulatory proteins	P9WMI3	Y023_MYCTU
RV0024	Rv0024	28362	29208	+	0.223741	0.695577	0.601341	0.194862	0.705227	0.0221755	0.168893	0.684525	Unknown. The P60 protein is a major extracellular protein may be involved in the invasion of host cells.	Putative secreted protein P60-related protein	virulence, detoxification, adaptation	P71594	P71594_MYCTU
RV0025	Rv0025	29245	29608	+	-0.210893	0.791879	-0.283344	0.71073	1.25801	0.00076204	1.54104	0.000207403	Function unknown	Conserved hypothetical protein	conserved hypotheticals	P9WMA1	Y025_MYCTU
RV0026	Rv0026	29722	31069	+	0.260209	0.740702	0.583014	0.378045	-0.794092	0.0654836	-0.668003	0.169582	Function unknown	Conserved hypothetical protein	conserved hypotheticals	P9WMB1	Y0026_MYCTU
RV0027	Rv0027	31189	31507	+	0.104438	NA	-0.131797	0.873504	-1.55986	0.000400635	-0.219562	0.677558	Unknown	Conserved hypothetical protein	conserved hypotheticals	P9WM99	Y027_MYCTU
RV0028	Rv0028	31514	31820	+	-0.28006	NA	-0.182859	0.927778	-0.152778	0.897755	0.272787	0.816891	Unknown	Conserved hypothetical protein	conserved hypotheticals	P9WM97	Y028_MYCTU
RV0029	Rv0029	32057	33155	+	-0.0806431	0.870316	-0.0104766	0.987761	-0.107159	0.724437	-0.100355	0.765977	Function unknown	Conserved hypothetical protein	conserved hypotheticals	P71599	P71599_MYCTU
RV0030	Rv0030	33224	33554	+	-0.413944	0.524931	-0.463753	0.469951	0.339437	0.459038	0.986106	0.0230608	Unknown	Conserved hypothetical protein	conserved hypotheticals	P9WM95	Y030_MYCTU
RV0032	bioF2	34295	36611	+	0.738425	0.549885	1.85919	0.0794006	0.277341	0.74318	-0.518029	0.552769	Could be involved in biotin biosynthesis (at the first step) [catalytic activity: 6-carboxyhexanoyl-CoA + L-alanine = 8-amino-7-oxononanoate + CoA + CO2].	Possible 8-amino-7-oxononanoate synthase BioF2 (AONS) (8-amino-7-ketopelargonate synthase) (7-keto-8-amino-pelargonic acid synthetase) (7-KAP synthetase) (L-alanine--pimelyl CoA ligase)	intermediary metabolism and respiration	P9WQ85	BIOF2_MYCTU	FUNCTION: Catalyzes the decarboxylative condensation of pimeloyl-[acyl-carrier protein] and L-alanine to produce 8-amino-7-oxononanoate (AON), [acyl-carrier protein], and carbon dioxide. {ECO:0000250}.
RV0033	acpA	36607	36871	+	2.00818	NA	0.920406	NA	1.84129	0.405227	1.57701	0.575589	Key component in de novo fatty acid biosynthesis. This protein is supposed to be the carrier of the growing fatty acid chain in fatty acid biosynthesis.	Probable acyl carrier protein AcpA (ACP)	lipid metabolism	I6WX95	I6WX95_MYCTU
RV0034	Rv0034	36867	37263	+	0.610408	NA	2.34012	NA	-0.262065	0.904579	-1.21496	0.500517	Function unknown	Conserved hypothetical protein	conserved hypotheticals	P9WM93	Y034_MYCTU
RV0035	fadD34	37259	38948	+	0.315757	NA	1.92677	0.0898552	0.280475	0.772416	-1.51733	0.0889021	Function unknown, but involved in lipid degradation.	Probable fatty-acid-CoA ligase FadD34 (fatty-acid-CoA synthetase) (fatty-acid-CoA synthase)	lipid metabolism	L7N699	L7N699_MYCTU
RV0036C	Rv0036c	39056	39830	-	0.15128	0.848605	0.0449558	0.966264	0.386963	0.296885	0.497705	0.22484	Function unknown	Conserved protein	conserved hypotheticals	P9WM91	Y036_MYCTU
RV0037C	Rv0037c	39877	41203	-	-0.096625	0.883651	0.192379	0.752802	1.17472	1.73739e-05	0.459137	0.184326	Unknown; possibly involved in transport of macrolide across the membrane.	Probable conserved integral membrane protein	cell wall and cell processes	P9WJY1	Y037_MYCTU
RV0038	Rv0038	41304	41913	+	-0.218967	0.527838	-0.390922	0.217673	-0.362387	0.0758916	-0.355568	0.134031	Function unknown	Conserved protein	conserved hypotheticals	P9WFK5	Y038_MYCTU
RV0039C	Rv0039c	42004	42352	-	0.118648	NA	-0.314703	0.760308	0.515876	0.343336	0.505347	0.432625	Unknown	Possible conserved transmembrane protein	cell wall and cell processes	P9WM89	Y039_MYCTU
RV0040C	mtc28	42433	43366	-	0.276346	0.821892	0.307567	0.798666	1.68457	0.00121736	1.80032	0.00223495	Unknown	Secreted proline rich protein Mtc28 (proline rich 28 kDa antigen)	cell wall and cell processes	P9WIM9	PR28_MYCTU
RV0041	leuS	43562	46472	+	0.179812	0.792806	0.14647	0.845703	1.49593	3.68217e-07	1.74268	1.40467e-07	Involved in translation mechanism [catalytic activity: ATP + L-leucine + tRNA(LEU) = AMP + diphosphate + L-leucyl-tRNA(LEU)].	Probable leucyl-tRNA synthetase LeuS (leucine--tRNA ligase) (LEURS)	information pathways	P9WFV1	SYL_MYCTU
RV0042C	Rv0042c	46581	47208	-	0.236968	0.728149	0.239382	0.733631	1.00309	0.00325891	1.11974	0.00346035	Possibly involved in transcriptional mechanism.	Possible transcriptional regulatory protein (probably MarR-family)	regulatory proteins	P71699	P71699_MYCTU
RV0043C	Rv0043c	47366	48101	-	0.174279	NA	0.46506	0.519901	0.146508	0.800424	-0.311182	0.603158	Involved in transcriptional mechanism.	Probable transcriptional regulatory protein (probably GntR-family)	regulatory proteins	P9WMG9	Y043_MYCTU
RV0044C	Rv0044c	48233	49028	-	-0.0515204	NA	0.229201	0.781249	0.483806	0.293982	-0.00552331	0.998481	Function unknown; probably involved in cellular metabolism.	Possible oxidoreductase	intermediary metabolism and respiration	P71701	P71701_MYCTU
RV0045C	Rv0045c	49043	49940	-	0.340235	0.452131	0.0210259	0.981094	-0.121511	0.724437	-0.181002	0.631374	Function unknown; probably involved in lipid biosynthesis.	Possible hydrolase	lipid metabolism	I6XU97	EST45_MYCTU	FUNCTION: Esterase likely involved in ester/lipid metabolism. Shows strong substrate selectivity toward short, straight chain alkyl esters with the highest activity toward four atom chains. The physiological substrate is unknown (PubMed:25354081). Is able to hydrolyze ester bonds within a wide range of p-nitrophenyl derivatives (C2-C14) in vitro (PubMed:20957207). {ECO:0000269|PubMed:20957207, EC…
RV0046C	ino1	50021	51125	-	0.741446	0.305853	0.137492	0.904941	-2.88062	1.48013e-12	-1.70883	0.000359376	Involved in phosphatidylinositol (PI) biosynthetic pathway [catalytic activity: D-glucose 6-phosphate = 1L-myo-inositol 1-phosphate].	myo-inositol-1-phosphate synthase Ino1 (inositol 1-phosphate synthetase) (D-glucose 6-phosphate cycloaldolase) (glucose 6-phosphate cyclase) (glucocycloaldolase)	intermediary metabolism and respiration	P9WKI1	INO1_MYCTU	FUNCTION: Catalyzes the conversion of glucose 6-phosphate to 1D-myo-inositol 3-phosphate. {ECO:0000250}.
RV0047C	Rv0047c	51185	51728	-	0.156274	0.822219	-0.310114	0.605572	-1.82681	4.20106e-09	-1.75342	1.6418e-06	Function unknown	Conserved protein	conserved hypotheticals	P71704	P71704_MYCTU
RV0048C	Rv0048c	51828	52698	-	-0.259574	0.741398	0.347701	0.641906	1.87776	3.63452e-07	1.36551	0.00118251	Unknown	Possible membrane protein	cell wall and cell processes	P9WM87	Y048_MYCTU
RV0049	Rv0049	52831	53245	+	-0.187907	0.763826	-0.151534	0.826339	1.60823	2.67744e-08	1.56524	1.9832e-06	Function unknown	Conserved hypothetical protein	conserved hypotheticals	P9WM85	Y049_MYCTU
RV0050	ponA1	53663	55700	+	-0.155361	0.73794	-0.474873	0.203481	0.572629	0.00992499	1.07282	8.73226e-06	Involved in peptidoglycan synthesis (at the final stages), cell wall formation. Synthesis of cross-linked peptidoglycan from the lipid intermediates. The enzyme has a penicillin-insensitive transglycosylase N-terminal domain (formation of linear glycan strands) and a penicillin-sensitive transpeptidase C-terminal domain (cross-linking of the peptide subunits).	Probable bifunctional penicillin-binding protein 1A/1B PonA1 (murein polymerase) (PBP1): penicillin-insensitive transglycosylase (peptidoglycan TGASE) + penicillin-sensitive transpeptidase (DD-transpeptidase)	cell wall and cell processes	P71707	PBP1A_MYCTU	FUNCTION: Cell wall formation. Synthesis of cross-linked peptidoglycan from the lipid intermediates. The enzyme has a penicillin-insensitive transglycosylase N-terminal domain (formation of linear glycan strands) and a penicillin-sensitive transpeptidase C-terminal domain (cross-linking of the peptide subunits) (By similarity). Has little peptidoglycan hydrolytic activity; however it inhibits the…
RV0051	Rv0051	55696	57379	+	-0.333066	0.388628	-0.0323342	0.964324	0.253997	0.344147	-0.104814	0.758101	Unknown	Probable conserved transmembrane protein	cell wall and cell processes	P71708	P71708_MYCTU
RV0052	Rv0052	57410	57974	+	-0.228605	NA	0.719306	0.386077	-0.357449	0.63826	-0.975823	0.160018	Function unknown	Conserved protein	conserved hypotheticals	I6Y6S3	I6Y6S3_MYCTU
RV0053	rpsF	58192	58483	+	0.319013	0.730837	0.209886	0.845703	3.16049	5.07218e-15	3.31672	3.47712e-13	Binds together with S18 to 16S ribosomal RNA.	30S ribosomal protein S6 RpsF	information pathways	P9WH31	RS6_MYCTU	FUNCTION: Binds together with S18 to 16S ribosomal RNA. {ECO:0000250}.
RV0054	ssb	58586	59081	+	-0.262415	0.709919	-0.463866	0.463981	1.4592	9.53715e-06	1.84987	5.24403e-07	This protein is essential for replication of the chromosome. It is also involved in DNA recombination and repair.	Single-strand binding protein Ssb (helix-destabilizing protein)	information pathways	P9WGD5	SSB_MYCTU
RV0055	rpsR1	59122	59377	+	0.48985	NA	0.314046	0.815108	2.53582	1.97585e-06	2.65572	1.3584e-05	This protein has been implicated in aminoacyl-transfer RNA binding. It appears to be situated at the decoding site of messenger RNA.	30S ribosomal protein S18-1 RpsR1	information pathways	P9WH49	RS181_MYCTU	FUNCTION: Binds as a heterodimer with protein S6 to the central domain of the 16S rRNA, where it helps stabilize the platform of the 30S subunit. {ECO:0000255|HAMAP-Rule:MF_00270}.
RV0056	rplI	59409	59868	+	-0.0752612	0.921975	-0.393416	0.488406	2.12933	8.74481e-14	2.62985	2.10678e-16	Binds to the 23S rRNA.	50S ribosomal protein L9 RplI	information pathways	P9WH79	RL9_MYCTU	FUNCTION: Binds to the 23S rRNA. {ECO:0000255|HAMAP-Rule:MF_00503}.
RV0057	Rv0057	59896	60418	+	-0.00514483	0.996971	0.215901	0.845703	2.16487	6.31252e-07	2.38284	9.5492e-07	Unknown	Hypothetical protein	conserved hypotheticals	P9WM77	Y057_MYCTU
RV0058	dnaB	60396	63021	+	-0.120583	0.802081	-0.175082	0.709333	1.55008	2.5847e-14	1.77266	8.70003e-15	Participates in initiation and elongation during chromosome replication; it exhibits DNA-dependent ATPase activity. The intein is an endonuclease (potential).	Probable replicative DNA helicase DnaB	information pathways	P9WMR3	DNAB_MYCTU	FUNCTION: Participates in initiation and elongation during chromosome replication; it exhibits DNA-dependent ATPase activity. {ECO:0000250}.; FUNCTION: The intein is an endonuclease. {ECO:0000305}.
RV0059	Rv0059	63200	63893	+	0.201191	NA	0.695833	0.283328	-0.197695	0.733395	-0.335424	0.557109	Unknown	Hypothetical protein	conserved hypotheticals	O53604	O53604_MYCTU
RV0060	Rv0060	63909	64968	+	-0.322288	0.437423	-0.516718	0.196406	0.0382711	0.911728	0.540194	0.0558273	Function unknown	Conserved hypothetical protein	conserved hypotheticals	O53605	O53605_MYCTU
RV0061C	Rv0061c	65012	65351	-	-0.0588689	0.950397	-0.304216	0.697869	2.13384	1.04463e-09	2.02268	5.97451e-07	Unknown	Hypothetical protein	conserved hypotheticals	I6X8E6	I6X8E6_MYCTU
RV0062	celA1	65552	66695	+	0.856451	0.200595	0.848469	0.229946	1.12893	0.00641776	0.990734	0.0403718	The biological conversion of cellulose to glucose generally requires three types of hydrolytic enzymes: (1) endoglucanases which cut internal beta-1,4-glucosidic bonds; (2) exocellobiohydrolases that cut the dissaccharide cellobiose from the nonreducing end of the cellulose polymer chain; (3) beta-1,4-glucosidases which hydrolyze the cellobiose and other short cello-oligosaccharides to glucose [c…	Possible cellulase CelA1 (endoglucanase) (endo-1,4-beta-glucanase) (FI-cmcase) (carboxymethyl cellulase)	intermediary metabolism and respiration	Q79G13	Q79G13_MYCTU
RV0063	Rv0063	66923	68363	+	0.0174119	0.987381	0.671339	0.402419	1.06678	0.0285412	0.460542	0.448618	Function unknown; probably involved in cellular metabolism.	Possible oxidoreductase	intermediary metabolism and respiration	O53608	O53608_MYCTU
RV0063A	Rv0063a	68418	68580	+	-1.51025	NA	-0.312775	NA	1.10859	0.582482	-0.21039	0.931926
RV0064	Rv0064	68620	71560	+	-0.558546	0.11688	-0.579759	0.141579	-0.785727	0.000998607	-0.837859	0.00212831	Unknown	Probable conserved transmembrane protein	cell wall and cell processes	P9WFL5	Y064_MYCTU
RV0064A	vapB1	71589	71829	+	0.25367	NA	-0.364799	0.734	0.332717	0.61043	1.61804	0.00601656	Unknown	Possible antitoxin VapB1	virulence, detoxification, adaptation	P0CW29	VAPB1_MYCTU	FUNCTION: Antitoxin component of a possible type II toxin-antitoxin (TA) system. The cognate toxin is VapC1. {ECO:0000305|PubMed:15718296}.
RV0065	vapC1	71821	72223	+	0.143156	NA	-0.0926895	0.922206	0.211688	0.663576	0.455541	0.358368	Unknown	Possible toxin VapC1	virulence, detoxification, adaptation	P9WFC1	VAPC1_MYCTU	FUNCTION: Toxic component of a type II toxin-antitoxin (TA) system. The cognate antitoxin is VapB1 (By similarity). Has ribonuclease activity. {ECO:0000250, ECO:0000269|PubMed:22539524}.
RV0066C	icd2	72274	74512	-	0.470606	0.336973	0.328344	0.562493	0.612427	0.0384566	1.0517	0.0011056	Involved in the KREBS cycle [catalytic activity: isocitrate + NADP+ = 2-oxoglutarate + CO(2) + NADPH].	Probable isocitrate dehydrogenase [NADP] Icd2 (oxalosuccinate decarboxylase) (IDH) (NADP+-specific ICDH) (IDP)	intermediary metabolism and respiration	O53611	O53611_MYCTU
RV0067C	Rv0067c	74629	75199	-	-0.793445	NA	-0.0698855	0.961605	0.0974184	0.89128	-0.864082	0.171633	Possibly involved in transcriptional mechanism.	Possible transcriptional regulatory protein (possibly TetR-family)	regulatory proteins	O53612	O53612_MYCTU
RV0068	Rv0068	75301	76213	+	0.254589	NA	0.759317	0.330768	-0.264617	0.672997	-1.72628	0.00619252	Function unknown; probably involved in cellular metabolism.	Probable oxidoreductase	intermediary metabolism and respiration	O53613	O53613_MYCTU
RV0069C	sdaA	76237	77623	-	-0.0515194	0.949888	0.221164	0.747168	0.991429	0.00219504	1.32664	0.000160555	Involved in gluconeogenesis from serine [catalytic activity: L-serine + H2O = pyruvate + NH3 + H2O].	Probable L-serine dehydratase SdaA (L-serine deaminase) (SDH) (L-SD)	intermediary metabolism and respiration	P9WGT5	SDHL_MYCTU
RV0070C	glyA2	77619	78897	-	0.34016	0.568169	0.55281	0.312968	0.708028	0.0372757	0.819091	0.0292327	Key enzyme in the biosynthesis of purines, lipids, other components. Interconversion of serine and glycine [catalytic activity: 5,10-methylenetetrahydrofolate + glycine + H2O = tetrahydrofolate + L-serine].	Serine hydroxymethyltransferase GlyA2 (serine methylase 2) (SHMT 2)	intermediary metabolism and respiration	P9WGI7	GLYA2_MYCTU	FUNCTION: Catalyzes the reversible interconversion of serine and glycine with tetrahydrofolate (THF) serving as the one-carbon carrier. This reaction serves as the major source of one-carbon groups required for the biosynthesis of purines, thymidylate, methionine, and other important biomolecules. Also exhibits THF-independent aldolase activity toward beta-hydroxyamino acids, producing glycine an…
RV0071	Rv0071	79486	80194	+	-0.0298563	NA	0.323447	0.743765	-0.0440908	0.959384	-0.557567	0.429494	Unknown	Possible maturase	information pathways	O53616	O53616_MYCTU
RV0072	Rv0072	80624	81674	+	-0.366397	0.510612	-0.158397	0.823902	0.989222	0.00111488	0.672834	0.0618161	Thought to be involved in active transport of glutamine across the membrane (import). Responsible for the translocation of the substrate across the membrane.	Probable glutamine-transport transmembrane protein ABC transporter	cell wall and cell processes	P9WG17	Y072_MYCTU	FUNCTION: Probably part of an ABC transporter complex. Probably responsible for the translocation of the substrate across the membrane (By similarity). {ECO:0000250}.
RV0073	Rv0073	81676	82669	+	-0.0529875	0.936477	-0.0964945	0.878091	0.172439	0.570764	0.371177	0.231241	Thought to be involved in active transport of glutamine across the membrane (import). Responsible for the translocation of the substrate across the membrane.	Probable glutamine-transport ATP-binding protein ABC transporter	cell wall and cell processes	P9WQK5	Y073_MYCTU	FUNCTION: Probably part of an ABC transporter complex. Probably responsible for energy coupling to the transport system (By similarity). {ECO:0000250}.
RV0074	Rv0074	82748	83984	+	0.0334028	0.951329	0.0357505	0.960566	-0.895696	0.000130044	-0.771721	0.00408731	Function unknown	Conserved protein	conserved hypotheticals	O53619	O53619_MYCTU
RV0075	Rv0075	83996	85169	+	-0.289415	0.338041	-0.182112	0.61083	-0.57075	0.00667946	-0.49742	0.0373542	Function unknown; probably involved in cellular metabolism.	Probable aminotransferase	intermediary metabolism and respiration	O53620	O53620_MYCTU
RV0076C	Rv0076c	85183	85573	-	-0.0714452	NA	0.243716	0.787415	1.07315	0.0177509	1.1541	0.0177172	Unknown	Probable membrane protein	cell wall and cell processes	O53621	O53621_MYCTU
RV0077C	Rv0077c	85636	86467	-	-0.844915	0.253032	-0.0476126	0.975318	1.99452	1.03496e-05	1.03423	0.0560389	Function unknown; probably involved in cellular metabolism.	Probable oxidoreductase	intermediary metabolism and respiration	O53622	O53622_MYCTU
RV0078	Rv0078	86528	87134	+	0.381943	NA	1.8949	0.132322	1.80545	0.0229335	0.592898	0.549461	Possibly involved in transcriptional mechanism.	Probable transcriptional regulatory protein	regulatory proteins	O53623	O53623_MYCTU
RV0078A	Rv0078A	87208	87802	-	-0.842266	0.249108	-0.839601	0.287628	0.506378	0.313858	0.861406	0.107505	Unknown	Hypothetical protein	conserved hypotheticals	L7N686	L7N686_MYCTU
RV0078B	Rv0078B	87798	88005	-	-0.733044	0.236333	-0.996539	0.11707	0.466583	0.282822	1.4528	0.000823686	Unknown	Conserved protein	conserved hypotheticals	I6X8G2	I6X8G2_MYCTU
RV0079	Rv0079	88204	89026	+	0.127685	0.82884	-0.121031	0.844375	-6.11592	8.67164e-81	-6.62532	2.20794e-59	Unknown	Unknown protein	conserved hypotheticals	P9WMA9	DATIN_MYCTU	FUNCTION: Involved in translation regulation (PubMed:19795912, PubMed:22719925). Inhibits protein synthesis and decreases bacterial growth when expressed in E.coli (PubMed:22719925). Can also stimulate macrophages and peripheral blood mononuclear cells (PBMC) to secrete important cytokines that may be significant in granuloma formation and its maintenance. Increases secretion of IFN-gamma, TNF-al…
RV0080	Rv0080	89022	89481	+	0.241387	0.568613	0.0270888	0.970026	-6.73714	2.95222e-117	-6.76246	1.12282e-88	Function unknown	Conserved hypothetical protein	conserved hypotheticals	P9WMA5	Y0080_MYCTU
RV0081	Rv0081	89575	89920	+	0.0117086	NA	0.254792	0.893103	1.1326	0.162078	-0.240238	0.844144	Involved in transcriptional mechanism.	Probable transcriptional regulatory protein	regulatory proteins	P9WMI7	Y0081_MYCTU
RV0082	Rv0082	89924	90404	+	0.575704	0.185704	0.40201	0.414382	-0.45905	0.142604	-0.162933	0.684525	Function unknown; probably involved in cellular metabolism.	Probable oxidoreductase	intermediary metabolism and respiration	I6XUD2	I6XUD2_MYCTU
RV0083	Rv0083	90400	92323	+	0.256874	0.651062	0.209299	0.742545	-1.42559	1.25715e-06	-1.57577	2.8899e-06	Function unknown; probably involved in cellular metabolism.	Probable oxidoreductase	intermediary metabolism and respiration	P9WIW3	Y051_MYCTU
RV0084	hycD	92328	93279	+	0.328993	0.592015	0.283496	0.675781	-0.406069	0.289255	-0.364511	0.411899	Involved in hydrogen metabolism; FHL pathway.	Possible formate hydrogenlyase HycD (FHL)	intermediary metabolism and respiration	Q10881	Q10881_MYCTU
RV0085	hycP	93289	93952	+	0.371432	0.69546	0.208044	0.858094	-1.36359	0.00503996	-1.31346	0.0197824	Involved in hydrogen metabolism.	Possible hydrogenase HycP	intermediary metabolism and respiration	P9WM75	Y085_MYCTU
RV0086	hycQ	93951	95418	+	0.315838	0.601102	0.451716	0.435702	-0.576667	0.10453	-0.923634	0.0191462	Possibly involved in hydrogen metabolism.	Possible hydrogenase HycQ	intermediary metabolism and respiration	Q10883	Q10883_MYCTU
RV0087	hycE	95414	96893	+	0.0836982	0.943222	0.401348	0.647052	-0.741292	0.152704	-0.493512	0.406067	Involved in hydrogen metabolism; FHL pathway.	Possible formate hydrogenase HycE (FHL)	intermediary metabolism and respiration	Q10884	Q10884_MYCTU
RV0088	Rv0088	96927	97602	+	0.403186	0.528773	0.242477	0.75057	0.294895	0.463858	0.915637	0.0212487	Unknown	Possible polyketide cyclase/dehydrase	lipid metabolism	P9WM73	Y088_MYCTU
RV0089	Rv0089	97758	98352	+	-0.431899	0.500421	0.162046	0.844268	1.83937	1.66484e-07	1.26014	0.00165371	Thought to cause methylation.	Possible methyltransferase/methylase	intermediary metabolism and respiration	P9WK03	Y089_MYCTU
RV0090	Rv0090	98480	99251	+	0.315875	0.756439	1.01326	0.205996	0.190932	0.772878	0.228091	0.740725	Unknown	Possible membrane protein	cell wall and cell processes	P9WM71	Y090_MYCTU
RV0091	mtn	99684	100452	+	0.198568	NA	1.0699	0.265126	2.91667	4.83709e-08	1.95611	0.0012851	Responsible for cleavage of the glycosidic bond in both 5'-methylthioadenosine (MTA) and S-adenosylhomocysteine (SAH) [catalytic activity 1: methylthioadenosine + H2O = adenine + 5-methylthio-D-ribose] [catalytic activity 2: S-adenosyl-L-homocysteine + H2O = adenine + S-D-ribosyl-L-homocysteine].	Probable bifunctional MTA/SAH nucleosidase Mtn: 5'-methylthioadenosine nucleosidase (methylthioadenosine methylthioribohydrolase) + S-adenosylhomocysteine nucleosidase (S-adenosyl-L-homocysteine homocysteinylribohydrolase)	intermediary metabolism and respiration	P9WJM3	MTNN_MYCTU	FUNCTION: Catalyzes the irreversible cleavage of the glycosidic bond in both 5'-methylthioadenosine (MTA) and S-adenosylhomocysteine (SAH/AdoHcy) to adenine and the corresponding thioribose, 5'-methylthioribose and S-ribosylhomocysteine, respectively. Also cleaves 5'-deoxyadenosine, a toxic by-product of radical S-adenosylmethionine (SAM) enzymes, into 5-deoxyribose and adenine. {ECO:0000250|UniP…
RV0092	ctpA	100583	102869	+	-0.274407	0.274128	-0.254724	0.344715	0.545149	0.000640572	0.493165	0.00751874	Cation-transporting ATPase; possibly catalyzes the transport of a cation (possibly copper) with the hydrolyse of ATP [catalytic activity: ATP + H(2)O + cation(in) = ADP + phosphate + cation(out)].	Cation transporter P-type ATPase a CtpA	cell wall and cell processes	P9WPU1	CTPA_MYCTU	FUNCTION: Involved in copper export. Could be involved in the copper detoxification of mycobacterial cells. {ECO:0000269|PubMed:25967101}.
RV0093C	Rv0093c	102815	103664	-	-0.202722	0.75684	-0.425645	0.458417	-0.602848	0.0834538	-0.583247	0.152662	Unknown	Probable conserved membrane protein	cell wall and cell processes	P9WM69	Y093_MYCTU
RV0094C	Rv0094c	103710	104664	-	1.3344	NA	3.51159	0.152313	-1.69721	0.379657	-2.29337	0.216013	Function unknown	Conserved hypothetical protein	insertion seqs and phages
RV0095C	Rv0095c	104805	105216	-	0.301107	NA	-0.0709202	0.956671	-0.62047	0.280618	-0.447926	0.523663	Function unknown	Conserved hypothetical protein	insertion seqs and phages	Q10891	Y095_MYCTU
RV0096	PPE1	105324	106716	+	-0.137802	NA	0.962967	0.402419	1.01114	0.176918	-0.383088	0.68897	Function unknown	PPE family protein PPE1	PE/PPE	P9WI49	PPE01_MYCTU
RV0097	Rv0097	106734	107604	+	-0.149886	0.896941	0.14881	0.904829	1.2825	0.00906653	1.42549	0.00879961	Function unknown; probably involved in cellular metabolism.	Possible oxidoreductase	intermediary metabolism and respiration	P9WG83	Y097_MYCTU
RV0098	fcoT	107600	108152	+	-0.622708	NA	-0.0898766	0.968673	1.11487	0.176584	1.22671	0.166954	Involved in fatty acid metabolism	Probable fatty acyl CoA thioesterase type III FcoT	lipid metabolism	P9WM67	FCOT_MYCTU	FUNCTION: Thiesterase that shows a preference for long chain fatty acyl groups. In vitro, cleaves the thioester linkage of palmitoyl-CoA, stearoyl-CoA, lauroyl-CoA and hexanoyl-CoA (PubMed:17524985). Contains low levels of trans-enoyl hydratase activity (PubMed:19136596). {ECO:0000269|PubMed:17524985, ECO:0000269|PubMed:19136596}.
RV0099	fadD10	108156	109779	+	-0.465812	0.229938	-0.168418	0.747443	0.761867	0.00245509	0.599093	0.0397029	Function unknown, but involvement in lipid degradation.	Possible fatty-acid-CoA ligase FadD10 (fatty-acid-CoA synthetase) (fatty-acid-CoA synthase)	lipid metabolism	P9WQ55	FAA10_MYCTU	FUNCTION: Catalyzes the activation of medium/long-chain fatty acids as acyl-adenylates (acyl-AMP), which are then transferred to the phosphopantetheine arm of the acyl carrier protein (ACP) Rv0100 (PubMed:22451903, PubMed:23625916). Can use octanoate (C8), decanoate (C10), dodecanoate (C12), tetradecanoate (C14) and hexadecanoate (C16), but not hexanoate (C6) (PubMed:22451903, PubMed:23625916). L…
RV0100	Rv0100	109783	110020	+	0.17753	NA	-0.554562	0.904829	3.47522	0.0236814	4.96272	0.00563623	Function unknown	Conserved hypothetical protein	conserved hypotheticals	P9WM65	AC100_MYCTU	FUNCTION: Acyl carrier protein that accepts acyl-adenylates (acyl-AMP) from FadD10. {ECO:0000269|PubMed:22451903, ECO:0000269|PubMed:23625916}.
RV0101	nrp	110001	117540	+	-0.0954233	0.881827	0.460079	0.342489	0.133258	0.698998	-0.485559	0.142601	Involved in lipid metabolism.	Probable peptide synthetase Nrp (peptide synthase)	lipid metabolism	Q10896	Q10896_MYCTU
RV0102	Rv0102	117714	119700	+	-0.258741	0.528773	-0.133807	0.795237	-0.505984	0.0330533	-0.931074	0.00037867	Unknown	Probable conserved integral membrane protein	cell wall and cell processes	P9WM63	Y102_MYCTU
RV0103C	ctpB	119915	122174	-	0.218749	0.570929	0.239132	0.548659	1.22439	3.72532e-10	1.14072	3.30563e-07	Cation-transporting ATPase; possibly catalyzes the transport of a cation (possibly coopper) with the hydrolyse of ATP [catalytic activity: ATP + H(2)O + cation(in) = ADP + orthophosphate + cation(out)].	Probable cation-transporter P-type ATPase B CtpB	cell wall and cell processes	P9WPT9	CTPB_MYCTU
RV0104	Rv0104	122317	123832	+	-0.197626	NA	1.06853	0.260399	0.65949	0.326291	-0.250863	0.761293	Function unknown	Conserved hypothetical protein	conserved hypotheticals	P9WM61	Y104_MYCTU
RV0105C	rpmB1	123980	124265	-	2.0579	NA	3.75772	NA	0.232984	0.984436	-1.03826	0.920036	Possibly involved in a translation mechanism.	50S ribosomal protein L28-1 RpmB1	information pathways	P9WHB1	RL28A_MYCTU
RV0106	Rv0106	124374	125571	+	0.0243673	0.964645	-0.158187	0.751426	-0.556926	0.0269539	-0.669076	0.0213661	Function unknown	Conserved hypothetical protein	conserved hypotheticals	P9WPI5	Y106_MYCTU
RV0107C	ctpI	125643	130542	-	-0.0340705	0.932214	-0.00498629	0.992883	-0.411155	0.0130354	-0.355705	0.0636028	Cation-transporting ATPase; possibly catalyzes the transport of a cation (possibly magnesium) with the hydrolyse of ATP [catalytic activity: ATP + H(2)O + cation(in) = ADP + phosphate + cation(out)].	Probable cation-transporter ATPase I CtpI	cell wall and cell processes	P9WPS5	CTPI_MYCTU
RV0108C	Rv0108c	130895	131105	-	-0.0362135	NA	-0.203756	0.953155	2.17604	0.0489151	1.98122	0.129115	Unknown	Hypothetical protein	conserved hypotheticals	O53630	O53630_MYCTU
RV0109	PE_PGRS1	131382	132873	+	0.671905	0.527701	0.952898	0.344944	-1.3317	0.0276911	-1.32959	0.0527641	Function unknown	PE-PGRS family protein PE_PGRS1	PE/PPE	L0T2H7	L0T2H7_MYCTU
RV0110	Rv0110	133020	133770	+	-0.0558339	0.94061	0.230287	0.691309	0.338918	0.306717	-0.190715	0.641556	Unknown	Probable conserved integral membrane protein	cell wall and cell processes	O53632	O53632_MYCTU
RV0111	Rv0111	133950	136008	+	0.146054	0.78076	0.496204	0.218893	1.80651	7.64572e-16	1.5863	4.08641e-10	Function unknown; probably involved in cellular metabolism.	Possible transmembrane acyltransferase	intermediary metabolism and respiration	O53633	O53633_MYCTU
RV0112	gca	136289	137246	+	0.41386	0.569735	0.0611476	0.962236	-0.846225	0.0389236	0.0974397	0.872355	Possibly involved in synthesis of a-band common antigen lipopolysaccharide. First of the three steps in the biosynthesis of GDP-fucose from GDP-mannose [catalytic activity: GDP-mannose = GDP-4-dehydro-6-deoxy-D-mannose + H2O].	Possible GDP-mannose 4,6-dehydratase Gca (GDP-D-mannose dehydratase)	cell wall and cell processes	O53634	O53634_MYCTU
RV0113	gmhA	137319	137910	+	0.833414	0.0982474	0.26608	0.711456	-1.69095	3.29965e-06	-1.09966	0.0107249	Involved in biosynthesis of nucleotide-activated glycero-manno-heptose: synthesis of glyceromannoheptose 7-phosphate (inner core lipopolysaccharide biosynthesis) [catalytic activity: D-sedoheptulose 7-phosphate = D-glycero-alpha,beta-D-manno-heptose 7-phosphate].	Probable sedoheptulose-7-phosphate isomerase GmhA (phosphoheptose isomerase)	cell wall and cell processes	P9WGG1	GMHA_MYCTU	FUNCTION: Catalyzes the isomerization of sedoheptulose 7-phosphate in D-glycero-D-manno-heptose 7-phosphate. {ECO:0000255|HAMAP-Rule:MF_00067}.
RV0114	gmhB	137941	138514	+	0.846877	0.063113	0.433767	0.456348	-2.77003	3.29574e-16	-1.89899	5.51922e-07	Involved in biosynthesis of nucleotide-activated glycero-manno-heptose. Involved in two pathways, D-alpha-D pathway [catalytic activity: D-glycero-alpha-D-manno-heptose 1,7-biphosphate = D-glycero-alpha-D-manno-heptose 1-phosphate] and L-beta-D pathway [catalytic activity: D-glycero-beta-D-manno-heptose 1,7-biphosphate = D-glycero-beta-D-manno-heptose 1-phosphate].	Possible D-alpha,beta-D-heptose-1,7-biphosphate phosphatase GmhB (D-glycero-D-manno-heptose 7-phosphate kinase)	cell wall and cell processes	P9WMV3	GMHBA_MYCTU	FUNCTION: Converts the D-glycero-alpha-D-manno-heptose 1,7-bisphosphate intermediate into D-glycero-alpha-D-manno-heptose 1-phosphate by removing the phosphate group at the C-7 position. {ECO:0000250}.
RV0115	hddA	138513	139674	+	0.720126	0.187914	0.507377	0.412875	-2.0606	2.24885e-08	-1.85537	1.17751e-05	Involved in biosynthesis of nucleotide-activated glycero-manno-heptose (D-alpha-D pathway) [catalytic activity: D-glycero-alpha,beta-D-manno-heptose 7-phosphate + ATP = D-glycero-alpha-D-manno-heptose 1,7-biphosphate].	Possible D-alpha-D-heptose-7-phosphate kinase HddA	cell wall and cell processes	O53637	O53637_MYCTU
RV0115A	Rv0115a	139956	140145	+	1.98611	NA	1.57718	0.480561	-1.22285	0.462542	-0.711224	0.70782
RV0116C	ldtA	140267	141023	-	-0.230111	0.695725	-0.525679	0.304304	-0.151339	0.687906	0.0504348	0.917751	Involved in peptidoglycan synthesis. Catalyzes the formation of 3->3 crosslinks between peptidoglycan subunits.	Probable L,D-transpeptidase LdtA	cell wall and cell processes	O53638	LDT1_MYCTU	FUNCTION: Generates 3->3 cross-links in peptidoglycan, catalyzing the cleavage of the mDap(3)-D-Ala(4) bond of a tetrapeptide donor stem and the formation of a bond between the carbonyl of mDap(3) of the donor stem and the side chain of mDap(3) of the acceptor stem. Is specific for donor substrates containing a stem tetrapeptide since it cannot use pentapeptide stems. Is thought to play a role in…
RV0117	oxyS	141200	142145	+	0.357341	0.432317	0.609454	0.149668	0.197329	0.582482	0.193246	0.616373	Could effect functions of OXYR during evolution.	Oxidative stress response regulatory protein OxyS	regulatory proteins	L7N677	L7N677_MYCTU
RV0118C	oxcA	142128	143877	-	0.494979	0.316143	0.168371	0.806686	-1.82008	2.04218e-09	-1.67637	1.89811e-06	Involved in catabolism of oxalic acid [catalytic activity: oxalyl-CoA = formyl-CoA + CO2].	Probable oxalyl-CoA decarboxylase OxcA	intermediary metabolism and respiration	O53639	O53639_MYCTU
RV0119	fadD7	144049	145627	+	0.885708	0.0474696	0.992368	0.0423778	0.181927	0.668331	0.391198	0.350235	Function unknown, but involved in lipid degradation.	Probable fatty-acid-CoA ligase FadD7 (fatty-acid-CoA synthetase) (fatty-acid-CoA synthase)	lipid metabolism	O07169	O07169_MYCTU
RV0120C	fusA2	145627	147772	-	0.387249	0.371295	0.220119	0.681393	-2.58256	4.78644e-25	-2.40329	2.52071e-17	Involved in translation mechanism. This protein may promote the GTP-dependent translocation of the nascent protein chain from the A-site to the P-site of the ribosome.	Probable elongation factor G FusA2 (EF-G)	information pathways	P9WNM9	EFGL_MYCTU
RV0121C	Rv0121c	147908	148343	-	-0.101718	NA	-0.11087	0.93328	-0.37556	0.60249	0.142402	0.866136	Function unknown	Conserved protein	conserved hypotheticals	O07171	O07171_MYCTU
RV0122	Rv0122	148491	148860	+	0.930236	NA	0.742435	0.444755	-1.53354	0.0233899	-1.03912	0.177426	Unknown	Hypothetical protein	conserved hypotheticals	O07172	O07172_MYCTU
RV0123	Rv0123	148856	149225	+	0.89336	0.00830131	0.774854	0.0614515	-0.374966	0.238555	-0.361893	0.326162	Unknown	Unknown protein	conserved hypotheticals	O07173	O07173_MYCTU
RV0124	PE_PGRS2	149533	150997	+	0.34339	0.758131	0.561462	0.595168	-0.582258	0.354639	-0.986955	0.144343	Function unknown	PE-PGRS family protein PE_PGRS2	PE/PPE	Q79G08	Q79G08_MYCTU
RV0125	pepA	151148	152216	+	0.26206	0.488727	-0.0383941	0.954987	0.0813774	0.764381	0.0550089	0.867523	Function unknown; possibly hydrolyzes peptides and/or proteins (seems to cleave preferentially after serine residues).	Probable serine protease PepA (serine proteinase) (MTB32A)	intermediary metabolism and respiration	O07175	O07175_MYCTU
RV0126	treS	152324	154130	+	-0.130864	0.740702	-0.194118	0.607884	1.26628	2.80087e-12	1.39056	9.99258e-12	Involved in trehalose biosynthesis (protective effect). Converts maltose to trehalose. Mycobacteria can produce trehalose from glucose 6-phosphate and UDP-glucose (the OtsA-OtsB pathway) from glycogen-like alpha(1-->4)-linked glucose polymers (the TreY-TreZ pathway) and from maltose (the TreS pathway).	Trehalose synthase TreS	virulence, detoxification, adaptation	P9WQ19	TRES_MYCTU	FUNCTION: Catalyzes the reversible interconversion of maltose and trehalose by transglucosylation (PubMed:18505459). Also displays amylase activity, catalyzing the endohydrolysis of (1->4)-alpha-D-glucosidic linkages in glycogen and maltooligosaccharides such as maltoheptaose, to produce maltose which then can be converted to trehalose (PubMed:18505459). TreS plays a key role in the utilization o…
RV0127	mak	154232	155600	+	-0.298902	0.348221	-0.36655	0.248807	1.07116	1.0921e-08	0.894621	4.65938e-05	Catalyzes the transfer of a phosphate group from ATP to maltose to produce maltose-1-phosphate [catalytic activity: ATP + maltose = ADP + maltose-1-phosphate]	Maltokinase Mak	virulence, detoxification, adaptation	O07177	MAK1_MYCTU	FUNCTION: Catalyzes the ATP-dependent phosphorylation of maltose to maltose 1-phosphate (By similarity). Is involved in a branched alpha-glucan biosynthetic pathway from trehalose, together with TreS, GlgE and GlgB. {ECO:0000250, ECO:0000269|PubMed:20305657}.
RV0128	Rv0128	155667	156447	+	0.00370136	0.996971	0.09845	0.871932	2.19837	7.12419e-22	1.91875	2.05287e-13	Unknown	Probable conserved transmembrane protein	cell wall and cell processes	P96805	P96805_MYCTU
RV0129C	fbpC	156578	157601	-	-0.110273	0.900148	-0.362744	0.625506	2.16886	2.43412e-10	2.37118	9.16988e-10	Proteins of the antigen 85 complex are responsible for the high affinity of mycobacteria to fibronectin. Possesses a mycolyltransferase activity required for the biogenesis of trehalose dimycolate (cord factor), a dominant structure necessary for maintaining cell wall integrity.	Secreted antigen 85-C FbpC (85C) (antigen 85 complex C) (AG58C) (mycolyl transferase 85C) (fibronectin-binding protein C)	lipid metabolism	P9WQN9	A85C_MYCTU	FUNCTION: The antigen 85 proteins (FbpA, FbpB, FbpC) are responsible for the high affinity of mycobacteria to fibronectin, a large adhesive glycoprotein, which facilitates the attachment of M.tuberculosis to murine alveolar macrophages (AMs). They also help to maintain the integrity of the cell wall by catalyzing the transfer of mycolic acids to cell wall arabinogalactan and through the synthesis…
RV0130	htdZ	157847	158303	+	0.519651	NA	1.46963	0.180317	3.06348	5.31458e-07	1.90923	0.00637783	Unknown	Probable 3-hydroxyl-thioester dehydratase	intermediary metabolism and respiration	P9WNP3	HTDZ_MYCTU	FUNCTION: Shows trans-enoyl-CoA hydratase/3-hydroxyacyl-CoA dehydratase activity. In vitro, can hydrate (2E)-butenoyl-CoA, (2E)-hexenoyl-CoA and (2E)-decenoyl-CoA. {ECO:0000269|PubMed:16963641, ECO:0000269|PubMed:18375556, ECO:0000269|PubMed:19136596}.
RV0131C	fadE1	158315	159659	-	0.196176	0.688386	0.186931	0.716359	0.854086	0.000612617	1.00309	0.000321771	Function unknown, but involved in lipid degradation.	Probable acyl-CoA dehydrogenase FadE1	lipid metabolism	P96808	P96808_MYCTU
RV0132C	fgd2	159700	160783	-	-0.183655	NA	0.0734997	0.956671	-0.954802	0.0672805	-1.25022	0.0316812	Catalyzes oxidation of glucose-6-phosphate to 6-phosphogluconolactone using coenzyme F420 (an *-hydroxy-5-deazaflavin derivative) as the electron acceptor.	Putative F420-dependent glucose-6-phosphate dehydrogenase Fgd2	intermediary metabolism and respiration	P96809	FHMAD_MYCTU	FUNCTION: Catalyzes the coenzyme F420-dependent oxidation of hydroxymycolic acids (H-MAs) to ketomycolic acids (K-MAs), a lipid class making up the mycobacterial pseudo-outer membrane and over one-third of the dry weight of M.tuberculosis (PubMed:24349169). Does not exhibit F420-dependent glucose-6-phosphate dehydrogenase (FGD) activity (PubMed:23110042). {ECO:0000269|PubMed:23110042, ECO:0000269…
RV0133	Rv0133	160869	161475	+	-0.164882	0.698728	-0.290008	0.449073	-0.44602	0.0629823	-0.0933129	0.773336	Acetylation, substrate unknown	GCN5-related N-acetyltransferase	intermediary metabolism and respiration	P96810	P96810_MYCTU
RV0134	ephF	161771	162674	+	0.0121135	0.976131	-0.0576278	0.899761	0.0679424	0.773763	0.00830331	0.981723	Thought to be involved in detoxification reactions following oxidative damage to lipids [catalytic activity: an epoxide + H(2)O = a glycol].	Possible epoxide hydrolase EphF (epoxide hydratase) (arene-oxide hydratase)	virulence, detoxification, adaptation	P96811	P96811_MYCTU
RV0135C	Rv0135c	162644	163250	-	-0.633651	0.44726	-0.395036	0.694054	0.21916	0.735764	0.600732	0.332627	Could be involved in transcriptional mechanism.	Possible transcriptional regulatory protein	regulatory proteins	P96812	P96812_MYCTU
RV0136	cyp138	163366	164692	+	-0.750902	0.0321048	-0.752892	0.0614515	-0.852621	0.00268384	-1.22297	0.000177239	Cytochromes P450 are a group of heme-thiolate monooxygenases. They oxidize a variety of structurally unrelated compounds, including steroids, fatty acids, and xenobiotics.	Probable cytochrome P450 138 Cyp138	intermediary metabolism and respiration	P9WPM3	CP138_MYCTU
RV0137C	msrA	164712	165261	-	-0.334021	0.598247	-0.225001	0.760308	-0.301828	0.504691	-0.446836	0.359704	Has an important function as a repair enzyme for proteins that have been inactivated by oxidation. Catalyzes the reversible oxidation-reduction of methionine sulfoxide in proteins to methionine [catalytic activity: protein L-methionine + oxidized thioredoxin + H2O = protein-L-methionine-(S)-S-oxide + reduced thioredoxin].	Probable peptide methionine sulfoxide reductase MsrA (protein-methionine-S-oxide reductase) (peptide met(O) reductase)	intermediary metabolism and respiration	P9WJM5	MSRA_MYCTU	FUNCTION: Has an important function as a repair enzyme for proteins that have been inactivated by oxidation. Catalyzes the reversible oxidation-reduction of methionine sulfoxide in proteins to methionine. {ECO:0000255|HAMAP-Rule:MF_01401}.
RV0138	Rv0138	165323	165827	+	-0.349619	NA	0.0505462	0.975708	-1.01816	0.140425	-0.637646	0.391234	Function unknown	Conserved hypothetical protein	conserved hypotheticals	P96815	P96815_MYCTU
RV0139	Rv0139	165827	166850	+	0.166118	0.651062	0.0860496	0.85182	-1.24568	1.54365e-08	-1.01936	4.17062e-05	Function unknown; probably involved in cellular metabolism.	Possible oxidoreductase	intermediary metabolism and respiration	P96816	P96816_MYCTU
RV0140	Rv0140	166910	167291	+	-0.149657	0.897905	-0.826534	0.330768	-1.95732	2.87985e-05	-0.665564	0.25948	Function unknown	Conserved protein	conserved hypotheticals	P96817	P96817_MYCTU
RV0141C	Rv0141c	167271	167682	-	-0.335285	0.526248	-0.372081	0.476143	1.62245	5.01361e-09	1.91452	5.3311e-10	Unknown	Unknown protein	conserved hypotheticals	P96818	P96818_MYCTU
RV0142	Rv0142	167711	168638	+	0.0496031	0.967902	-0.0136189	0.995518	-0.529712	0.356985	-1.17166	0.0549676	Function unknown	Conserved hypothetical protein	conserved hypotheticals	P96819	P96819_MYCTU
RV0143C	Rv0143c	168704	170183	-	-0.0229298	0.961143	-0.0589761	0.910481	0.315407	0.156475	0.398291	0.107565	Unknown; possibly ion channel involved in transport of chloride across the membrane.	Probable conserved transmembrane protein	cell wall and cell processes	P96820	P96820_MYCTU
RV0144	Rv0144	170284	171127	+	-0.739804	0.087861	-0.774756	0.102723	-1.57309	5.47443e-08	-1.20469	0.000305675	Involved in transcriptional mechanism.	Probable transcriptional regulatory protein (possibly TetR-family)	regulatory proteins	P96821	P96821_MYCTU
RV0145	Rv0145	171215	172169	+	-0.567752	0.181901	-0.736202	0.0898552	-1.83535	3.85674e-13	-1.84252	1.51669e-10	Possible methyltransferase	Possible S-adenosylmethionine-dependent methyltransferase	lipid metabolism	P9WFJ1	Y153_MYCTU	FUNCTION: Exhibits S-adenosyl-L-methionine-dependent methyltransferase activity. {ECO:0000250}.
RV0146	Rv0146	172211	173144	+	-0.667814	0.107922	-0.69153	0.137876	-2.08341	4.79494e-15	-1.81605	1.89221e-09	Possible methyltransferase	Possible S-adenosylmethionine-dependent methyltransferase	lipid metabolism	P9WFJ3	Y146_MYCTU	FUNCTION: Exhibits S-adenosyl-L-methionine-dependent methyltransferase activity. {ECO:0000250}.
RV0147	Rv0147	173238	174759	+	-0.366801	0.239082	-0.430333	0.189227	-0.56759	0.00335407	-0.787551	0.000281155	Function unknown; probably involved in cellular metabolism [catalytic activity: an aldehyde + NAD+ + H2O = an acid + NADH].	Probable aldehyde dehydrogenase (NAD+) dependent	intermediary metabolism and respiration	P96824	P96824_MYCTU
RV0148	Rv0148	174833	175694	+	-0.450209	0.508508	-0.621955	0.344715	-0.570595	0.149293	-0.541342	0.235845	Function unknown; possibly involved in cellular metabolism.	Probable short-chain type dehydrogenase/reductase	intermediary metabolism and respiration	P96825	Y0148_MYCTU
RV0149	Rv0149	175700	176669	+	-0.577861	0.071881	-0.660067	0.0584815	-0.900119	5.20349e-05	-1.0648	2.70485e-05	Possibly binds NADP and acts through a one-electron transfer process. Quinones are supposed to be the best substrates. May act in the detoxification of xenobiotics [catalytic activity: NADPH + quinone = NADP+ + semiquinone]	Possible quinone oxidoreductase (NADPH:quinone oxidoreductase) (zeta-crystallin)	intermediary metabolism and respiration	P96826	P96826_MYCTU
RV0150C	Rv0150c	176665	176953	-					0.79602	0.934054	0.95749	0.926977	Function unknown	Conserved hypothetical protein	conserved hypotheticals	P96827	P96827_MYCTU
RV0151C	PE1	177543	179310	-	-0.168174	NA	0.694497	0.312636	0.0174376	0.983426	-0.800392	0.130692	Function unknown	PE family protein PE1	PE/PPE	Q79G06	Q79G06_MYCTU
RV0152C	PE2	179319	180897	-	0.167384	NA	1.31526	0.271176	-0.193672	0.848843	-1.07196	0.241511	Function unknown	PE family protein PE2	PE/PPE	Q79G05	Q79G05_MYCTU
RV0153C	ptbB	181155	181986	-	-0.201601	0.614247	-0.153381	0.730962	0.639617	0.00601827	0.491394	0.0737446	Involved in signal transduction (via dephosphorylation). Can dephosphorylate in vitro the phosphotyrosine residue of myelin basic protein (MBP) at pH 7.0. Could be involved in virulence by interfering with phosphotyrosine-mediated signals in macrophages. Also able to dephosphorylate phosphoserine/threonine peptides and phosphoinositide substrates. [catalytic activity: protein tyrosine phosphate +…	Phosphotyrosine protein phosphatase PTPB (protein-tyrosine-phosphatase) (PTPase)	regulatory proteins	I6WXK4	PTPB_MYCTU	FUNCTION: Essential virulence factor that promotes mycobacterial survival within host macrophages (PubMed:14617138, PubMed:16256440, PubMed:20167798, PubMed:29888212). Acts as a phosphatase that possesses triple substrate specificity toward phosphotyrosine, phosphoserine/threonine and phosphoinositides (PubMed:10986245, PubMed:16271885, PubMed:17584180). Supports mycobacteria survival during infe…
RV0154C	fadE2	181987	183199	-	-0.139104	0.758358	-0.180785	0.691309	0.364672	0.141412	0.681669	0.00913471	Function unknown, but involved in lipid degradation.	Probable acyl-CoA dehydrogenase FadE2	lipid metabolism	P96831	P96831_MYCTU
RV0155	pntAa	183622	184723	+	0.420847	0.526007	0.610995	0.330422	2.30006	3.39644e-12	1.94247	3.01125e-07	The transhydrogenation between NADH and NADP is coupled to respiration and ATP hydrolysis and functions as a proton pump across the membrane [catalytic activity: NADPH + NAD+ = NADP+ + NADH].	Probable NAD(P) transhydrogenase (subunit alpha) PntAa [first part; catalytic part] (pyridine nucleotide transhydrogenase subunit alpha) (nicotinamide nucleotide transhydrogenase subunit alpha)	intermediary metabolism and respiration	P96832	P96832_MYCTU
RV0156	pntAb	184723	185056	+	0.657864	0.318168	0.349938	0.665598	2.28414	1.83689e-10	2.21067	1.3713e-07	The transhydrogenation between NADH and NADP is coupled to respiration and ATP hydrolysis and functions as a proton pump across the membrane [catalytic activity: NADPH + NAD+ = NADP+ + NADH].	Probable NAD(P) transhydrogenase (subunit alpha) PntAb [second part; integral membrane protein] (pyridine nucleotide transhydrogenase subunit alpha) (nicotinamide nucleotide transhydrogenase subunit alpha)	intermediary metabolism and respiration	P96833	P96833_MYCTU	FUNCTION: The transhydrogenation between NADH and NADP is coupled to respiration and ATP hydrolysis and functions as a proton pump across the membrane. {ECO:0000256|ARBA:ARBA00003943}.
RV0157	pntB	185052	186480	+	0.769076	0.0140602	0.55219	0.165941	1.17998	1.61757e-07	1.15776	7.19137e-06	The transhydrogenation between NADH and NADP is coupled to respiration and ATP hydrolysis and functions as a proton pump across the membrane [catalytic activity: NADPH + NAD+ = NADP+ + NADH].	Probable NAD(P) transhydrogenase (subunit beta) PntB [integral membrane protein] (pyridine nucleotide transhydrogenase subunit beta) (nicotinamide nucleotide transhydrogenase subunit beta)	intermediary metabolism and respiration	P96834	P96834_MYCTU	FUNCTION: The transhydrogenation between NADH and NADP is coupled to respiration and ATP hydrolysis and functions as a proton pump across the membrane. {ECO:0000256|ARBA:ARBA00003943, ECO:0000256|PIRNR:PIRNR000204}.
RV0157A	Rv0157A	186495	186624	-					NA	NA	NA	NA	Unknown	Conserved protein	conserved hypotheticals	I6WXK8	I6WXK8_MYCTU
RV0158	Rv0158	186785	187430	+	-0.532233	0.140408	-0.325935	0.445041	0.247934	0.407127	0.419525	0.170814	Involved in transcriptional mechanism.	Probable transcriptional regulatory protein (possibly TetR-family)	regulatory proteins	O53641	O53641_MYCTU
RV0159C	PE3	187433	188840	-	0.277533	NA	1.99974	0.0983176	0.941329	0.286413	-0.678113	0.505088	Function unknown	PE family protein PE3	PE/PPE	Q79G04	PE03_MYCTU	FUNCTION: Plays significant roles in mycobacterial persistence during infection and modulates host immune response. {ECO:0000269|PubMed:23708146}.
RV0160C	PE4	188931	190440	-	0.273096	NA	1.67918	0.270707	-0.981033	0.375467	-2.33124	0.0383048	Function unknown	PE family protein PE4	PE/PPE	L7N661	L7N661_MYCTU
RV0161	Rv0161	190607	191957	+	0.123412	0.881694	0.894801	0.11376	1.4714	2.06759e-05	0.385597	0.398621	Function unknown; probably involved in cellular metabolism.	Possible oxidoreductase	intermediary metabolism and respiration	O07406	O07406_MYCTU
RV0162C	adhE1	191984	193136	-	0.80055	NA	1.17358	0.079031	0.667272	0.153823	-0.117558	0.864242	Dehydrogeneses a alcohol (OXIDO-reduction) [catalytic activity: an alcohol + NAD+ = an aldehyde or ketone + NADH].	Probable zinc-type alcohol dehydrogenase (E subunit) AdhE1	intermediary metabolism and respiration	L7N6B3	L7N6B3_MYCTU
RV0163	Rv0163	193117	193573	+	0.049071	NA	0.482436	0.558682	2.13856	2.7413e-07	1.32178	0.00769596	Function unknown	Conserved protein	conserved hypotheticals	O07408	O07408_MYCTU
RV0164	TB18.5	193626	194112	+	0.12794	0.873596	-0.209957	0.785437	1.82568	9.72407e-09	2.28087	1.68964e-10	Function unknown	Conserved protein TB18.5	conserved hypotheticals	L7N657	L7N657_MYCTU
RV0165C	mce1R	194144	194816	-	-0.15678	NA	0.167216	0.905112	-1.0644	0.105843	-1.20795	0.0970797	Involved in transcriptional mechanism	Probable transcriptional regulatory protein Mce1R (probably GntR-family)	regulatory proteins	Q79G00	Q79G00_MYCTU
RV0166	fadD5	194993	196658	+	0.0657202	0.90477	-0.0297874	0.968239	-0.838237	0.000334027	-0.508209	0.0669723	Function unknown, but involved in lipid degradation.	Probable fatty-acid-CoA ligase FadD5 (fatty-acid-CoA synthetase) (fatty-acid-CoA synthase)	lipid metabolism	O07411	O07411_MYCTU
RV0167	yrbE1A	196861	197659	+	-0.0540483	0.953108	-0.00245461	0.998148	0.403693	0.316414	0.169289	0.73928	Unknown	Conserved integral membrane protein YrbE1A	virulence, detoxification, adaptation	F5BH95	F5BH95_MYCTX
RV0168	yrbE1B	197660	198530	+	-0.427654	0.451907	-0.185123	0.80539	0.771511	0.0211797	0.416283	0.311946	Unknown	Conserved integral membrane protein YrbE1B	virulence, detoxification, adaptation	F5BH96	F5BH96_MYCTX
RV0169	mce1A	198534	199899	+	-0.208159	0.582208	-0.382518	0.271176	0.537633	0.00793088	0.903898	4.59794e-05	Unknown, but thought to be involved in host cell invasion (entry and survival inside macrophages).	Mce-family protein Mce1A	virulence, detoxification, adaptation	F5BH89	F5BH89_MYCTX
RV0170	mce1B	199895	200936	+	-0.441853	0.284039	-0.459874	0.290814	0.418522	0.113103	0.532626	0.0709801	Unknown, but thought to be involved in host cell invasion.	Mce-family protein Mce1B	virulence, detoxification, adaptation	F5BH92	F5BH92_MYCTX
RV0171	mce1C	200932	202480	+	-0.287504	0.548656	-0.2016	0.71073	0.425877	0.120207	0.184843	0.595384	Unknown, but thought to be involved in host cell invasion.	Mce-family protein Mce1C	virulence, detoxification, adaptation	F5BH93	F5BH93_MYCTX
RV0172	mce1D	202476	204069	+	-0.459359	0.262959	-0.393072	0.381044	-0.201862	0.504694	0.0392722	0.925189	Unknown, but thought to be involved in host cell invasion.	Mce-family protein Mce1D	virulence, detoxification, adaptation	O07416	O07416_MYCTU
RV0173	lprK	204065	205238	+	-0.593576	0.318909	-0.409954	0.554456	-0.362193	0.37534	-0.590087	0.176461	Unknown, but thought to be involved in host cell invasion.	Possible Mce-family lipoprotein LprK (Mce-family lipoprotein Mce1E)	cell wall and cell processes	O07417	O07417_MYCTU
RV0174	mce1F	205231	206779	+	-0.412052	0.44222	-0.254656	0.695991	-0.386889	0.249862	-0.360264	0.352345	Unknown, but thought involved in host cell invasion.	Mce-family protein Mce1F	virulence, detoxification, adaptation	F5BH90	F5BH90_MYCTX
RV0175	Rv0175	206814	207456	+	-0.118126	0.875318	-0.173984	0.817216	-0.0650984	0.880912	-0.337229	0.411169	Unknown	Probable conserved Mce associated membrane protein	cell wall and cell processes	O07419	O07419_MYCTU
RV0176	Rv0176	207452	208421	+	-0.192625	0.798623	-0.0344717	0.975721	-0.191402	0.653903	-0.264857	0.561691	Unknown	Probable conserved Mce associated transmembrane protein	cell wall and cell processes	O07420	O07420_MYCTU
RV0177	Rv0177	208417	208972	+	0.038568	0.96827	-0.107136	0.923356	0.578075	0.170666	1.10504	0.0140132	Unknown	Probable conserved Mce associated protein	conserved hypotheticals	O07421	O07421_MYCTU
RV0178	Rv0178	208938	209673	+	0.115087	0.853674	-0.115931	0.861771	0.369466	0.202453	0.742511	0.0157814	Unknown	Probable conserved Mce associated membrane protein	cell wall and cell processes	O07422	O07422_MYCTU
RV0179C	lprO	209703	210813	-	-0.480312	0.528773	-0.666446	0.36413	1.19385	0.00355809	1.73032	0.000138432	Unknown	Possible lipoprotein LprO	cell wall and cell processes	O07423	O07423_MYCTU
RV0180C	Rv0180c	210892	212251	-	-0.278356	0.506755	-0.325747	0.431382	1.01503	6.57315e-06	0.960756	0.00021492	Unknown	Probable conserved transmembrane protein	cell wall and cell processes	O07424	O07424_MYCTU
RV0181C	Rv0181c	212277	213012	-	-0.804993	0.0163542	-0.696094	0.0866104	-0.233548	0.480872	-0.0506696	0.909771	Function unknown	Conserved hypothetical protein	conserved hypotheticals	P9WI85	Y181_MYCTU	FUNCTION: Putative quercetin 2,3-dioxygenase. {ECO:0000250}.
RV0182C	sigG	213028	214141	-	-0.620115	0.0525607	-0.702842	0.0476863	-0.679791	0.00481484	-0.542603	0.0541038	The sigma factor is an initiation factor that promotes attachment of the RNA polymerase to specific initiation sites and then is released.	Probable alternative RNA polymerase sigma factor SigG (RNA polymerase ECF type sigma factor)	information pathways	P9WGG5	SIGG_MYCTU	FUNCTION: Sigma factors are initiation factors that promote the attachment of RNA polymerase to specific initiation sites and are then released. Extracytoplasmic function (ECF) sigma factors are held in an inactive form by a cognate anti-sigma factor until released, although no anti-sigma factor is known for this protein. May be involved in host intracellular survival after infection (strains H37…
RV0183	Rv0183	214088	214928	+	0.254904	0.651062	0.457923	0.361036	1.48123	1.07389e-07	1.32483	3.05474e-05	Function unknown; probably involved in cellular metabolism.	Possible lysophospholipase	intermediary metabolism and respiration	O07427	MGLL_MYCTU	FUNCTION: Involved in the hydrolysis of exogenous host lipids during chronic infection (Probable). Catalyzes the hydrolysis of both monoacylglycerols (MAG) and diacylglycerols (DAG), with a preference for MAG. It hydrolyzes 2-MAG, 1-3-MAG and MAG with short, medium and long chain fatty acids such as 1-monobutyroyl-rac-glycerol (MC4), 1-mono-octanoyl-rac-glycerol (MC8), 1-monodecanoyl-rac-glycerol…
RV0184	Rv0184	214969	215719	+	-0.142036	0.826058	-0.335774	0.520064	0.607219	0.0391808	0.501143	0.155008	Function unknown	Conserved hypothetical protein	conserved hypotheticals	O07428	O07428_MYCTU
RV0185	Rv0185	215715	216225	+	-0.0461066	0.949888	-0.0052434	0.996356	0.530936	0.109086	0.585004	0.112795	Function unknown; probably involved in a cellular metabolism.	Conserved hypothetical protein	conserved hypotheticals	O07429	O07429_MYCTU
RV0186	bglS	216269	218345	+	0.189954	0.577677	-0.0311812	0.957821	-0.556468	0.00314892	0.0396258	0.893099	Possibly involved in degradation [catalytic activity: hydrolysis of terminal, non-reducing beta-D-glucose residues with release of beta-D-glucose].	Probable beta-glucosidase BglS (gentiobiase) (cellobiase) (beta-D-glucoside glucohydrolase)	intermediary metabolism and respiration	O07430	O07430_MYCTU
RV0186A	mymT	218390	218552	-	0.341183	NA	0.417976	NA	-2.35228	0.112032	-0.934283	0.533732	Coordinates Cu(I) ions into a Cu(I)-thiolate core, protects cell from copper toxicity	Metallothionein, MymT	virulence, detoxification, adaptation	P9WK09	MYMT_MYCTU	FUNCTION: Metallothioneins are small proteins that have a high content of cysteine residues wich allow them to bind heavy metal ions through clusters of thiolate bonds. MymT binds up to seven ions of Cu(+), with a preference for four to six Cu(+) ions, in a solvent-shielded core. MymT protects M.tuberculosis from copper toxicity. {ECO:0000269|PubMed:18724363}.
RV0187	Rv0187	218705	219368	+	-0.0326062	0.967763	-0.185859	0.80539	-0.0538974	0.91269	0.630743	0.120184	Thought to be involved in transfer of methyl group.	Probable O-methyltransferase	intermediary metabolism and respiration	O07431	CAMT_MYCTU	FUNCTION: Catechol O-methyltransferase that can use various catechol-like compounds such as gallic acid (GA), 3,4-dihydroxy-5-methoxy-benzoic acid (5OMeBA), protocatechuic acid (PCA), 3,4-dihydroxy-benzaldehyde (DHA), dopamine, caffeic acid (CA), luteolin, quercetin, and 5-hydroxyuridine. {ECO:0000269|PubMed:31147608}.
RV0188	Rv0188	219486	219918	+	-1.07593	0.00187724	-0.964926	0.0294458	-1.16241	4.80552e-05	-1.74405	6.4688e-08	Unknown	Probable conserved transmembrane protein	cell wall and cell processes	O07432	O07432_MYCTU
RV0189C	ilvD	219996	221724	-	-0.054927	0.871216	-0.221421	0.383011	0.103883	0.558172	0.117622	0.554076	Involved in valine and isoleucine biosynthesis (at the fourth step) [catalytic activity: 2,3-dihydroxy-3-methylbutanoate = 3-methyl-2- oxobutanoate + H(2)O].	Probable dihydroxy-acid dehydratase IlvD (dad)	intermediary metabolism and respiration	P9WKJ5	ILVD_MYCTU
RV0190	Rv0190	221871	222162	+	-0.508502	0.600383	-0.669797	0.481173	0.241584	0.714207	-0.0082197	0.997623	Function unknown	Conserved protein	conserved hypotheticals	O07434	RICR_MYCTU	FUNCTION: Under low copper conditions, represses the expression of lpqS, Rv2963, mymT, socA, socB, mmcO and its own expression. In the presence of copper, RicR dissociates from DNA, leading to the expression of the target genes. Members of the RicR regulon are important for copper resistance during infections and full virulence in a mouse model of infection. {ECO:0000269|PubMed:21166899, ECO:0000…
RV0191	Rv0191	222289	223531	+	-0.102687	0.92018	-0.0894502	0.941552	-0.171548	0.742533	-0.533595	0.300106	Unknown; possibly involved in transport of drug across the membrane.	Probable conserved integral membrane protein	cell wall and cell processes	P9WJX7	CHLEP_MYCTU	FUNCTION: Active efflux pump that plays an important role in chloramphenicol resistance (PubMed:31054279). Overexpression causes pyrazinamide resistance (PubMed:28584158). {ECO:0000269|PubMed:28584158, ECO:0000269|PubMed:31054279}.
RV0192	Rv0192	223564	224665	+	-0.133491	0.821892	-0.0743954	0.912233	0.119204	0.724437	0.21578	0.537111	Function unknown	Conserved hypothetical protein	conserved hypotheticals	O07436	LDT4_MYCTU	FUNCTION: Generates 3->3 cross-links in peptidoglycan, catalyzing the cleavage of the mDap(3)-D-Ala(4) bond of a tetrapeptide donor stem and the formation of a bond between the carbonyl of mDap(3) of the donor stem and the side chain of mDap(3) of the acceptor stem. Is specific for donor substrates containing a stem tetrapeptide since it cannot use pentapeptide stems. {ECO:0000269|PubMed:24041897…
RV0193C	Rv0193c	224724	226572	-	1.19615	0.0957769	1.45389	0.0506938	0.264109	0.662235	0.0145915	0.990206	Unknown	Hypothetical protein	conserved hypotheticals	O07437	O07437_MYCTU
RV0194	Rv0194	226878	230463	+	0.903192	0.211608	1.48852	0.031373	-0.668411	0.183504	-1.22301	0.0231775	Thought to be involved in active transport of drugs across the membrane (export): multidrug resistance by an export mechanism. Responsible for energy coupling to the transport system and for the translocation of the substrate across the membrane.	Probable transmembrane multidrug efflux pump	cell wall and cell processes	O53645	MDREP_MYCTU	FUNCTION: Overexpression in M. smegmatis increases resistance to erythromycin, ampicillin, novobiocin and vancomycin. It also reduces accumulation of ethidium bromide in the cell. {ECO:0000269|PubMed:18458127}.
RV0195	Rv0195	230899	231535	+	-0.776352	0.339913	-0.506601	0.599565	-4.3001	2.82817e-11	-3.10406	4.20574e-07	Possibly sensor part of a two component regulatory system.	Possible two component transcriptional regulatory protein (probably LuxR-family)	regulatory proteins	O53646	O53646_MYCTU
RV0196	Rv0196	231647	232232	+	0.139397	0.871216	0.736575	0.196537	2.71588	3.77345e-17	2.15063	1.24856e-09	Possibly involved in transcriptional mechanism.	Possible transcriptional regulatory protein	regulatory proteins	P9WME1	Y196_MYCTU
RV0197	Rv0197	232231	234520	+	0.518357	0.249108	0.87981	0.0404548	2.55119	4.37338e-24	2.15386	4.85203e-14	Function unknown; probably involved in cellular metabolism.	Possible oxidoreductase	intermediary metabolism and respiration	L0T2Z1	L0T2Z1_MYCTU
RV0198C	zmp1	234516	236508	-	0.157508	0.712493	-0.161779	0.717385	0.505475	0.0172865	1.01669	8.78015e-06	Function unknown; hydrolyzes peptides and/or proteins.	Probable zinc metalloprotease Zmp1	intermediary metabolism and respiration	I6X8R2	I6X8R2_MYCTU
RV0199	Rv0199	236550	237210	+	0.259129	0.624557	0.315502	0.54694	1.46079	7.39058e-08	1.2449	7.71903e-05	Unknown	Probable conserved membrane protein	cell wall and cell processes	O53650	O53650_MYCTU
RV0200	Rv0200	237206	237896	+	0.490478	0.305252	0.506019	0.312449	0.868739	0.00268384	0.872424	0.00845121	Unknown	Possible conserved transmembrane protein	cell wall and cell processes	O53651	O53651_MYCTU
RV0201C	Rv0201c	237892	238396	-	-0.324385	0.560055	-0.43085	0.419729	-0.526979	0.129063	0.0561824	0.912648	Function unknown	Conserved protein	conserved hypotheticals	O53652	O53652_MYCTU
RV0202C	mmpL11	238392	241293	-	-0.212366	0.563443	-0.256406	0.480604	-0.0877811	0.726176	-0.276277	0.261651	Unknown. Thought to be involved in fatty acid transport.	Probable conserved transmembrane transport protein MmpL11	cell wall and cell processes	P9WJT9	MMPLB_MYCTU	FUNCTION: Part of a heme-iron acquisition system. Receives heme from the heme-binding protein Rv0203 and transports it into the mycobacterial cell. Contributes to virulence. {ECO:0000269|PubMed:15908378, ECO:0000269|PubMed:21383189, ECO:0000269|PubMed:23760277}.; FUNCTION: Could also transport the mycolic acid-containing lipids monomeromycolyl diacylglycerol (MMDAG) and mycolate ester wax (WE) to…
RV0203	Rv0203	241514	241925	+	0.368834	0.562159	0.245572	0.737953	1.28779	0.000136682	1.53321	5.20458e-05	Unknown	Possible exported protein	cell wall and cell processes	I6X8R5	RV203_MYCTU	FUNCTION: Part of a heme-iron acquisition system. Acts by binding heme and delivering it to the membrane proteins MmpL3 and MmpL11. Can use free heme or heme from host hemoglobin. {ECO:0000269|PubMed:21383189, ECO:0000269|PubMed:22283334, ECO:0000269|PubMed:23760277}.
RV0204C	Rv0204c	241976	243215	-	0.204767	0.679357	0.38042	0.387368	0.741204	0.00347298	0.0225977	0.961344	Unknown	Probable conserved transmembrane protein	cell wall and cell processes	I6Y748	I6Y748_MYCTU
RV0205	Rv0205	243384	244488	+	-0.224293	0.56553	0.189165	0.65194	0.943422	1.15128e-05	0.480054	0.0636234	Unknown	Probable conserved transmembrane protein	cell wall and cell processes	P9WFM5	Y205_MYCTU
RV0206C	mmpL3	244484	247319	-	-0.475827	0.0112432	-0.620516	0.00247434	-0.993852	6.9757e-13	-0.991932	3.34936e-10	Unknown. Thought to be involved in fatty acid transport.	Possible conserved transmembrane transport protein MmpL3	cell wall and cell processes	P9WJV5	MMPL3_MYCTU	FUNCTION: Transports trehalose monomycolate (TMM) across the inner membrane (PubMed:22252828, PubMed:22344175). Could also be part of a heme-iron acquisition system (PubMed:21383189). {ECO:0000269|PubMed:22252828, ECO:0000269|PubMed:22344175, ECO:0000305|PubMed:21383189}.; FUNCTION: Is the target of the antitubercular drug SQ109. {ECO:0000269|PubMed:22252828}.
RV0207C	Rv0207c	247384	248113	-	-0.757306	0.0430027	-0.826349	0.0499306	-1.58818	2.78261e-09	-1.27025	3.37479e-05	Function unknown	Conserved hypothetical protein	conserved hypotheticals	P96389	P96389_MYCTU
RV0208C	Rv0208c	248115	248907	-	-1.00065	2.55e-07	-1.03634	5.39e-06	-2.16276	1.78183e-19	-1.91366	2.25449e-13	Causes methylation	Hypothetical methlytransferase (methylase)	intermediary metabolism and respiration	P9WFY9	TRMB_MYCTU	FUNCTION: Catalyzes the formation of N(7)-methylguanine at position 46 (m7G46) in tRNA. {ECO:0000255|HAMAP-Rule:MF_01057}.
RV0209	Rv0209	249038	250124	+	-0.0177449	0.982773	0.413955	0.5479	-0.462773	0.313391	-1.21792	0.011723	Unknown	Hypothetical protein	conserved hypotheticals	P96391	P96391_MYCTU
RV0210	Rv0210	250120	251599	+	0.524981	0.256678	0.713927	0.131028	-0.343749	0.316919	-0.809402	0.0259008	Unknown	Hypothetical protein	conserved hypotheticals	P96392	P96392_MYCTU
RV0211	pckA	251782	253603	+	-0.63028	0.195115	-0.912549	0.057835	-0.759539	0.0118371	-0.24161	0.539134	Rate-limiting gluconeogenic enzyme [catalytic activity: GTP + oxaloacetate = GDP + phosphoenolpyruvate + CO2].	Probable iron-regulated phosphoenolpyruvate carboxykinase [GTP] PckA (phosphoenolpyruvate carboxylase) (PEPCK)(pep carboxykinase)	intermediary metabolism and respiration	P9WIH3	PCKG_MYCTU	FUNCTION: Involved in the gluconeogenesis, in growth on fatty acids and is important for initiation of infection in the macrophages. Catalyzes the GTP-dependent conversion of oxaloacetate (OAA) to phosphoenolpyruvate (PEP), the rate-limiting step in the metabolic pathway that produces glucose from lactate and other precursors derived from the citric acid cycle. {ECO:0000269|PubMed:16691317, ECO:0…
RV0212C	nadR	253669	254641	-	-0.211935	0.746586	0.169833	0.814244	0.344084	0.375878	-0.0764397	0.886165	Involved in transcriptional mechanism.	Possible transcriptional regulatory protein NadR (probably AsnC-family)	regulatory proteins	P96394	P96394_MYCTU
RV0213C	Rv0213c	254637	255951	-	0.225609	0.821892	1.02679	0.142811	1.19557	0.0067966	0.383744	0.500473	Causes methylation	Possible methyltransferase (methylase)	intermediary metabolism and respiration	P96395	P96395_MYCTU
RV0214	fadD4	256064	257678	+	0.169907	0.800289	0.637784	0.206602	0.192195	0.636467	-0.07238	0.886474	Function unknown, but involved in lipid degradation.	Probable fatty-acid-CoA ligase FadD4 (fatty-acid-CoA synthetase) (fatty-acid-CoA synthase)	lipid metabolism	P96396	P96396_MYCTU
RV0216	Rv0216	258913	259927	+	0.188069	0.71223	0.403762	0.346984	-0.0113388	0.982505	-0.480329	0.152662	Unknown	Double hotdog hydratase	intermediary metabolism and respiration	I6Y340	I6Y340_MYCTU
RV0217C	lipW	259923	260832	-	0.326396	0.673738	0.376181	0.636436	-0.112296	0.840878	-0.179885	0.763124	Function unknown; lipolytic enzyme probably involved in cellular metabolism.	Possible esterase LipW	intermediary metabolism and respiration	P96399	P96399_MYCTU
RV0218	Rv0218	260924	262253	+	0.0468886	0.96894	1.06368	0.189227	0.598688	0.294406	-0.3249	0.63508	Unknown	Probable conserved transmembrane protein	cell wall and cell processes	P96400	P96400_MYCTU
RV0219	Rv0219	262254	262803	+	0.194468	NA	1.44945	0.2722	0.712177	0.481772	-0.310416	0.793912	Unknown	Probable conserved transmembrane protein	cell wall and cell processes	P96401	P96401_MYCTU
RV0220	lipC	262812	264024	+	0.0678856	0.917627	-0.200325	0.722487	-0.629092	0.0191555	-0.149989	0.677475	Function unknown; lipolytic enzyme probably involved in cellular metabolism.	Probable esterase LipC	intermediary metabolism and respiration	P96402	LIPC_MYCTU	FUNCTION: Esterase that can hydrolyze short-chain esters with the carbon chain containing 2 to 10 carbon atoms. Does not have lipase activity. Is highly immunogenic and elicits strong humoral immune responses in both HIV-negative (HIV-) and HIV-positive (HIV+) tuberculosis (TB) patients. Also elicits proinflammatory cytokine and chemokine responses from macrophages and pulmonary epithelial cells …
RV0221	Rv0221	264067	265477	+	-0.40882	0.46294	-0.187149	0.797632	-0.161771	0.692432	-0.325069	0.440789	May be involved in synthesis of triacylglycerol	Possible triacylglycerol synthase (diacylglycerol acyltransferase)	lipid metabolism	P9WKB7	Y221_MYCTU	FUNCTION: Catalyzes the terminal and only committed step in triacylglycerol synthesis by using diacylglycerol and fatty acyl CoA as substrates. Required for storage lipid synthesis. {ECO:0000250|UniProtKB:P9WKC9}.; FUNCTION: Upon expression in E.coli functions weakly as a triacylglycerol synthase, making triacylglycerol (TG) from diolein and long-chain fatty acyl-CoA. Has very weak wax synthase a…
RV0222	echA1	265507	266296	+	-0.27887	0.535475	-0.280181	0.553189	-0.153411	0.621741	-0.127894	0.716021	Could possibly oxidize fatty acids using specific components [catalytic activity: (3S)-3-hydroxyacyl-CoA = trans-2(or 3)-enoyl-CoA + H(2)O].	Probable enoyl-CoA hydratase EchA1 (enoyl hydrase) (unsaturated acyl-CoA hydratase) (crotonase)	lipid metabolism	P96404	P96404_MYCTU	FUNCTION: Could possibly oxidize fatty acids using specific components. {ECO:0000256|ARBA:ARBA00002994}.
RV0223C	Rv0223c	266301	267765	-	0.125862	0.742469	0.18814	0.606699	0.672335	0.000432638	0.803842	0.000153322	Thought to oxidize a wide variety of aliphatic and aromatic aldehydes.	Probable aldehyde dehydrogenase	intermediary metabolism and respiration	I6X8S7	I6X8S7_MYCTU
RV0224C	Rv0224c	267863	268628	-	0.425348	NA	1.21588	0.151125	0.761189	0.214575	-0.147897	0.8636	Causes methylation	Possible methyltransferase (methylase)	intermediary metabolism and respiration	P9WJZ9	Y224_MYCTU
RV0225	Rv0225	268663	269818	+	0.145421	0.796941	-0.0697988	0.923274	0.69947	0.00707214	0.602466	0.0491888	Possibly involved in LPS biosynthesis.	Possible conserved protein	cell wall and cell processes	P96407	P96407_MYCTU
RV0226C	Rv0226c	269834	271565	-	0.78	0.107922	1.55225	0.000298261	1.46425	2.5301e-06	0.260611	0.543042	Unknown	Probable conserved transmembrane protein	cell wall and cell processes	P96408	P96408_MYCTU
RV0227C	Rv0227c	271574	272840	-	0.676501	0.0607514	0.418456	0.344715	1.3841	6.03258e-09	1.88519	1.01141e-12	Unknown	Probable conserved membrane protein	cell wall and cell processes	P96409	P96409_MYCTU
RV0228	Rv0228	273055	274279	+	0.287624	0.728149	0.829276	0.214387	0.725945	0.0898755	-0.159648	0.787652	Function unknown; probably involved in cellular metabolism.	Probable integral membrane acyltransferase	intermediary metabolism and respiration	P96410	P96410_MYCTU
RV0229C	Rv0229c	274306	274720	-	-0.970742	0.0399284	-0.577446	0.330835	-0.591971	0.160764	-0.9749	0.0321596	Unknown	Possible conserved membrane protein with PIN domain	cell wall and cell processes	L0T5V6	VPC51_MYCTU	FUNCTION: Toxic component of a type II toxin-antitoxin (TA) system. An RNase. Its cognate antitoxin is VapB51. {ECO:0000305}.
RV0230C	php	274983	275964	-	0.328853	0.575527	0.527167	0.330768	0.117345	0.792791	-0.0192496	0.976988	Enzymatic activity unknown [catalytic activity: aryl dialkyl phosphate + H2O = dialkyl phosphate + an aryl alcohol].	Probable phosphotriesterase Php (parathion hydrolase) (PTE) (aryldialkylphosphatase) (paraoxonase) (a-esterase) (aryltriphosphatase) (paraoxon hydrolase)	lipid metabolism	P9WHN9	PHP_MYCTU
RV0231	fadE4	276058	277765	+	0.687979	0.0849946	0.655291	0.141579	0.772427	0.00510645	0.869745	0.00530718	Function unknown, but involved in lipid degradation.	Probable acyl-CoA dehydrogenase FadE4	lipid metabolism	P96414	P96414_MYCTU
RV0232	Rv0232	277899	278589	+	-0.15315	0.772436	-0.0796727	0.900501	-1.82018	1.94859e-10	-1.95487	1.61037e-09	Involved in transcriptional mechanism.	Probable transcriptional regulatory protein (probably TetR/AcrR-family)	regulatory proteins	P96415	P96415_MYCTU
RV0233	nrdB	278585	279530	+	0.462144	0.207724	0.45493	0.23724	-2.43441	1.09851e-26	-2.27845	5.82682e-19	Involved in the DNA replication pathway (first reaction). Provides the precursors necessary for DNA synthesis [catalytic activity: 2'-deoxyribonucleoside diphosphate + oxidized thioredoxin + H2O = ribonucleoside diphosphate + reduced thioredoxin].	Ribonucleoside-diphosphate reductase (beta chain) NrdB (ribonucleotide reductase small chain)	information pathways	P9WH69	RIR2H_MYCTU	FUNCTION: Probable oxidase that might be involved in lipid metabolism. {ECO:0000269|PubMed:19321420}.
RV0234C	gabD1	279605	281141	-	0.376795	0.528773	0.158935	0.838106	-0.149959	0.724437	0.253216	0.568518	Involved in 4-aminobutyrate (GABA) degradation pathway [catalytic activity: succinate semialdehyde + NAD(P)(+) + H(2)O = succinate + NAD(P)H].	Succinate-semialdehyde dehydrogenase [NADP+] dependent (SSDH) GabD1	intermediary metabolism and respiration	P9WNX9	GABD1_MYCTU	FUNCTION: Catalyzes the NADP(+)-dependent oxidation of succinate semialdehyde to succinate. It is believed to be the main source of succinate semialdehyde dehydrogenase activity in Mycobacterium. NAD(+) can substitute for NADP(+), but enzymatic activity is three times reduced. {ECO:0000269|PubMed:16027371}.
RV0235C	Rv0235c	281166	282615	-	0.775243	NA	1.53876	0.0860195	-1.0606	0.125763	-1.41807	0.0518855	Unknown	Probable conserved transmembrane protein	cell wall and cell processes	P96418	P96418_MYCTU
RV0236A	Rv0236A	286898	287072	-	-1.13517	NA	-1.52139	NA	5.91475	0.0210783	4.02002	0.223749	Unknown	Small secreted protein	cell wall and cell processes	P9WLB1	Y236A_MYCTU
RV0236C	aftD	282649	286852	-	0.6112	0.233525	0.797667	0.132228	0.227342	0.550592	-0.177284	0.688019	Involved in the biosynthesis of the mycobacterial cell wall arabinan	Possible arabinofuranosyltransferase AftD	cell wall and cell processes	P96419	AFTD_MYCTU	FUNCTION: Involved in the biosynthesis of the arabinogalactan (AG) region of the mycolylarabinogalactan-peptidoglycan (mAGP) complex, an essential component of the mycobacterial cell wall. Catalyzes the addition of an arabinofuranosyl (Araf) residue from the sugar donor decaprenyl-phospho-arabinose (DPA) on the C-3 of an alpha-(1->5)-linked Araf from the arabinan backbone of AG. {ECO:0000250}.
RV0237	lpqI	287186	288353	+	0.235152	0.582208	0.095033	0.867935	1.35658	2.72804e-10	1.18039	2.16897e-06	Unknown	Probable conserved lipoprotein LpqI	cell wall and cell processes	L7N6B0	LPQI_MYCTU	FUNCTION: Plays a role in peptidoglycan recycling by cleaving the terminal beta-1,4-linked N-acetylglucosamine (GlcNAc) from peptidoglycan fragments. Acts as a regulator for GlcNAc-MurNAc levels by cleaving disaccharides and allowing the breakdown of MurNAc. {ECO:0000269|PubMed:31201321}.
RV0238	Rv0238	288428	289043	+	-0.429262	0.399589	-0.45618	0.390342	-0.564062	0.090135	-0.541092	0.15956	Possibly involved in transcriptional mechanism.	Possible transcriptional regulatory protein (probably TetR-family)	regulatory proteins	O53661	O53661_MYCTU
RV0239	vapB24	289104	289338	+	-0.295212	NA	-0.261975	0.884641	-0.216045	0.84385	0.46653	0.655385	Unknown	Possible antitoxin VapB24	virulence, detoxification, adaptation	P9WJ41	VPB24_MYCTU	FUNCTION: Possibly the antitoxin component of a type II toxin-antitoxin (TA) system. Its cognate toxin is VapC24. {ECO:0000305|PubMed:20011113}.
RV0240	vapC24	289345	289783	+	0.105932	NA	0.382586	0.680064	0.207377	0.734951	-1.64499	0.00991762	Unknown	Possible toxin VapC24. Contains PIN domain.	virulence, detoxification, adaptation	P9WF87	VPC24_MYCTU	FUNCTION: Toxic component of a type II toxin-antitoxin (TA) system. An RNase. Its cognate antitoxin is VapB24 (By similarity). {ECO:0000255|HAMAP-Rule:MF_00265}.
RV0241C	htdX	289812	290655	-	0.460521	0.401359	0.158279	0.837218	-0.0774312	0.862927	0.194969	0.673337	Involved in fatty acid synthesis type II (fas-II)	Probable 3-hydroxyacyl-thioester dehydratase HtdX	intermediary metabolism and respiration	O53664	HTDX_MYCTU	FUNCTION: Shows trans-enoyl-CoA hydratase/3-hydroxyacyl-CoA dehydratase activity (PubMed:19136596, PubMed:20511508). Displays a broad chain length specificity, with a predilection for the C8 to C12 substrates (PubMed:20511508). {ECO:0000269|PubMed:19136596, ECO:0000269|PubMed:20511508}.
RV0242C	fabG4	290665	292030	-	0.58931	0.250622	0.311849	0.631414	-0.794363	0.0149359	-0.770989	0.0417266	Involved in the fatty acid biosynthesis pathway (first reduction step) [catalytic activity: (3R)-3-hydroxyacyl-[acyl-carrier protein] + NADP+ = 3-oxoacyl-[acyl-carrier protein] + NADPH].	Probable 3-oxoacyl-[acyl-carrier protein] reductase FabG4 (3-ketoacyl-acyl carrier protein reductase)	lipid metabolism	I6Y778	I6Y778_MYCTU
RV0243	fadA2	292171	293494	+	0.882663	0.1701	0.496532	0.527022	-1.83692	3.34787e-06	-1.86379	4.0425e-05	Function unknown, but involved in lipid degradation [catalytic activity: acyl-CoA + acetyl-CoA = CoA + 3-oxoacyl-CoA].	Probable acetyl-CoA acyltransferase FadA2 (3-ketoacyl-CoA thiolase) (beta-ketothiolase)	lipid metabolism	O86361	O86361_MYCTU
RV0244C	fadE5	293798	295634	-	-0.543992	0.160432	-0.563362	0.181031	-1.10261	3.56209e-06	-1.00966	0.000222209	Function unknown, but involved in lipid degradation.	Probable acyl-CoA dehydrogenase FadE5	lipid metabolism	O53666	O53666_MYCTU
RV0245	Rv0245	296005	296494	+	-0.019473	0.976131	-0.152096	0.820394	-1.13417	0.000606335	-1.50465	0.000122486	Function unknown; probably involved in cellular metabolism.	Possible oxidoreductase	intermediary metabolism and respiration	O53667	O53667_MYCTU
RV0246	Rv0246	296809	298120	+	-0.0670645	0.935128	0.314074	0.6086	-0.303422	0.457144	-0.240598	0.591567	Unknown	Probable conserved integral membrane protein	cell wall and cell processes	O53668	O53668_MYCTU
RV0247C	Rv0247c	298116	298863	-	0.262411	0.774824	-0.415952	0.632157	0.860069	0.0469291	2.03019	9.79908e-06	Involved in interconversion of fumarate and succinate (aerobic respiration) [catalytic activity: succinate + acceptor = fumarate + reduced acceptor].	Probable succinate dehydrogenase [iron-sulfur subunit] (succinic dehydrogenase)	intermediary metabolism and respiration	O53669	O53669_MYCTU
RV0248C	Rv0248c	298863	300804	-	0.0885304	0.927493	-0.438306	0.554799	0.422043	0.313391	1.40022	0.0008613	Involved in interconversion of fumarate and succinate (aerobic respiration) [catalytic activity: succinate + acceptor = fumarate + reduced acceptor].	Probable succinate dehydrogenase [iron-sulfur subunit] (succinic dehydrogenase)	intermediary metabolism and respiration	O53670	O53670_MYCTU
RV0249C	Rv0249c	300834	301656	-	-0.088963	0.928751	-0.638169	0.351552	1.43608	0.000130657	1.9415	3.67593e-06	Could be involved in interconversion of fumarate and succinate (aerobic respiration). This hydrophobic component may be required to anchor the catalytic components of the succinate dehydrogenase complex to the cytoplasmic membrane.	Probable succinate dehydrogenase [membrane anchor subunit] (succinic dehydrogenase)	intermediary metabolism and respiration	O53671	O53671_MYCTU
RV0250C	Rv0250c	301735	302029	-	-0.587669	0.522293	-1.10243	0.187658	0.089791	0.897156	0.47309	0.469458	Function unknown. Possibly down-regulated by HSPR|Rv0353.	Conserved protein	conserved hypotheticals	O53672	Y250_MYCTU
RV0251C	hsp	302173	302653	-	0.405798	0.729829	-0.406007	0.743765	-1.56793	0.00494329	-1.38841	0.0322282	Thought to be involved in the initiation step of translation at high temperature. Bound to 30S ribosomal subunit. Possibly a molecular chaperone. Seems to be regulated positively by SIGE|Rv1221 and negatively by HSPR|Rv0353.	Heat shock protein Hsp (heat-stress-induced ribosome-binding protein A)	virulence, detoxification, adaptation	O53673	O53673_MYCTU
RV0252	nirB	302866	305428	+	0.689666	0.222519	0.378751	0.58967	-7.51489	3.85953e-107	-7.57081	5.05925e-83	Involved in nitrate assimilation (denitrification) (at the second step). This enzyme is a FAD flavoprotein that also contains a siroheme and one 2FE-2S iron-sulfur center [catalytic activity: 3 NAD(P)H + nitrite = 3 NAD(P)+ + NH4OH + H2O.]	Probable nitrite reductase [NAD(P)H] large subunit [FAD flavoprotein] NirB	intermediary metabolism and respiration	O53674	O53674_MYCTU	FUNCTION: Catalyzes the reduction of sulfite to sulfide, a step in the biosynthesis of sulfur-containing amino acids and cofactors. {ECO:0000256|ARBA:ARBA00003247}.
RV0253	nirD	305453	305810	+	0.911457	0.371295	0.999287	0.344944	-7.77981	1.53893e-15	-6.84977	2.43313e-14	Involved in nitrate assimilation (denitrification); required for activity of the reductase [catalytic activity: 3 NAD(P)H + nitrite = 3 NAD(P)+ + NH4OH + H2O.]	Probable nitrite reductase [NAD(P)H] small subunit NirD	intermediary metabolism and respiration	O53675	O53675_MYCTU
RV0254C	cobU	305825	306350	-	-0.314668	NA	0.0680955	0.949275	1.74863	1.14498e-06	0.819799	0.0685987	Involved in cobalamin biosynthesis.	Probable bifunctional cobalamin biosynthesis protein CobU: cobinamide kinase + cobinamide phosphate guanylyltransferase	intermediary metabolism and respiration	O53676	O53676_MYCTU	FUNCTION: Catalyzes ATP-dependent phosphorylation of adenosylcobinamide and addition of GMP to adenosylcobinamide phosphate. {ECO:0000256|ARBA:ARBA00003889}.
RV0255C	cobQ1	306374	307859	-	0.575513	0.103679	0.772021	0.0333642	0.0112168	0.981872	-0.337658	0.294304	Involved in cobalamin biosynthesis	Probable cobyric acid synthase CobQ1	intermediary metabolism and respiration	P9WP95	COBQ_MYCTU	FUNCTION: Catalyzes amidations at positions B, D, E, and G on adenosylcobyrinic A,C-diamide. NH(2) groups are provided by glutamine, and one molecule of ATP is hydrogenolyzed for each amidation (By similarity). {ECO:0000250}.
RV0256C	PPE2	307877	309548	-	0.615692	0.14529	0.719487	0.0976062	0.524205	0.0923317	0.765751	0.0201945	Function unknown	PPE family protein PPE2	PE/PPE	P9WI47	PPE02_MYCTU	FUNCTION: Inhibits nitric oxide (NO) production in activated macrophages (PubMed:23448669, PubMed:28071726). Acts by inhibiting expression of the host inducible nitric oxide synthase (iNOS) (PubMed:28071726). PPE2 is translocated into the host macrophage nucleus, where it interacts with a GATA-binding site overlapping with the TATA box of NOS2 (iNOS) promoter, and strongly inhibits NOS2 gene tran…
RV0257	Rv0257	309699	310074	+	-0.613632	0.3803	-0.410134	0.615691	0.699796	0.140581	0.485995	0.392569	Function unknown	Conserved hypothetical protein	conserved hypotheticals	L7N694	L7N694_MYCTU
RV0258C	Rv0258c	310294	310750	-	-0.352602	NA	0.434244	0.607939	1.22628	0.0155353	0.424313	0.49993	Function unknown	Conserved hypothetical protein	conserved hypotheticals	P95215	P95215_MYCTU
RV0259C	Rv0259c	310774	311518	-	0.902846	0.037463	0.556131	0.312573	-2.89466	6.07011e-14	-2.45733	1.44789e-08	Function unknown	Conserved hypothetical protein	conserved hypotheticals	P95216	P95216_MYCTU
RV0260C	Rv0260c	311514	312660	-	0.957335	0.371295	0.672211	0.592513	-4.11192	4.37032e-08	-4.7461	7.93701e-07	Could be involved in transcriptional mechanism.	Possible transcriptional regulatory protein	regulatory proteins	P95217	P95217_MYCTU
RV0261C	narK3	312759	314169	-	0.885482	0.404443	0.813051	0.476379	-4.33598	2.21756e-09	-3.83168	1.25406e-06	Involved in excretion of nitrite produced by the dissimilatory reduction of nitrate. Responsible for the translocation of the substrate across the membrane.	Probable integral membrane nitrite extrusion protein NarK3 (nitrite facilitator)	cell wall and cell processes	P95218	P95218_MYCTU
RV0262C	aac	314309	314855	-	-0.877816	0.0123093	-0.859633	0.0374281	-0.227643	0.534166	-0.546544	0.153488	Confers resistance to aminoglycosides (gentamicin, tobramycin, dibekacin, netilmicin, and 6'-N-ethylnetilmicin).	Aminoglycoside 2'-N-acetyltransferase Aac (Aac(2')-IC)	virulence, detoxification, adaptation	P9WQG9	AAC2_MYCTU	FUNCTION: May catalyze the coenzyme A-dependent acetylation of the 2' hydroxyl or amino group of a broad spectrum of aminoglycosides and confer resistance to aminoglycosides (By similarity). In vitro assays show no significant increase of resistance to aminoglycosides, possibly due to low expression in a heterologous system (PubMed:9159528). {ECO:0000250|UniProtKB:P94968, ECO:0000269|PubMed:91595…
RV0263C	Rv0263c	314864	315767	-	-0.053913	0.955013	-0.296723	0.725178	-0.886101	0.0313429	-0.858022	0.072527	Function unknown	Conserved hypothetical protein	conserved hypotheticals	P95220	P95220_MYCTU
RV0264C	Rv0264c	315783	316416	-	-0.0841393	0.921975	-0.377763	0.574357	-0.833257	0.0425882	-0.946837	0.0521472	Function unknown	Conserved hypothetical protein	conserved hypotheticals	P95221	P95221_MYCTU
RV0265C	Rv0265c	316511	317504	-	0.259421	0.570714	0.413784	0.328651	0.616839	0.0193189	0.38137	0.231241	Thought to be involved in iron transport across the membrane (import).	Probable periplasmic iron-transport lipoprotein	cell wall and cell processes	L7N6B2	L7N6B2_MYCTU
RV0266C	oplA	317525	321155	-	0.202507	0.646719	0.356631	0.370505	0.569306	0.0151046	0.591904	0.0260501	Catalyzes the cleavage of 5-oxo-L-proline to form L-glutamate coupled to the hydrolysis of ATP to ADP and inorganic phosphate [catalytic activity: ATP + 5-oxo-L-proline + 2 H2O = ADP + phosphate + L-glutamate].	Probable 5-oxoprolinase OplA (5-oxo-L-prolinase) (pyroglutamase) (5-OPASE)	intermediary metabolism and respiration	P95223	P95223_MYCTU
RV0267	narU	321331	322723	+	0.965895	NA	1.39738	0.340316	-3.03145	0.00113326	-3.24974	0.00180211	Involved in excretion of nitrite produced by the dissimilatory reduction of nitrate. Responsible for the translocation of the substrate across the membrane.	Probable integral membrane nitrite extrusion protein NarU (nitrite facilitator)	cell wall and cell processes	P95224	P95224_MYCTU
RV0268C	Rv0268c	322764	323274	-	-0.0816431	0.943222	-0.311999	0.745377	0.122371	0.833958	0.3705	0.523075	Unknown	Hypothetical protein	conserved hypotheticals	P95225	Y268_MYCTU	FUNCTION: Putative antitoxin component of a type II toxin-antitoxin (TA) system; however the expected toxin coding sequence is not found adjacent to this gene. {ECO:0000305|PubMed:25467293, ECO:0000305|PubMed:9634230}.
RV0269C	Rv0269c	323338	324532	-	0.106057	0.878913	0.580065	0.238542	0.672789	0.0336425	0.00660652	0.995335	Function unknown	Conserved hypothetical protein	conserved hypotheticals	P95226	P95226_MYCTU
RV0270	fadD2	324567	326250	+	0.368924	0.199848	0.082567	0.851153	-1.0773	3.61353e-10	-0.673333	0.000881793	Function unknown, but involved in lipid degradation.	Probable fatty-acid-CoA ligase FadD2 (fatty-acid-CoA synthetase) (fatty-acid-CoA synthase)	lipid metabolism	P95227	P95227_MYCTU
RV0271C	fadE6	326266	328462	-	-0.00223694	0.996971	-0.00342803	0.996859	0.0571749	0.842716	-0.00097993	1	Function unknown, but involved in lipid degradation.	Probable acyl-CoA dehydrogenase FadE6	lipid metabolism	P95228	P95228_MYCTU
RV0272C	Rv0272c	328575	329709	-	-0.241715	0.428399	-0.188111	0.58065	-0.188426	0.426177	-0.323336	0.198286	Unknown	Unknown protein	conserved hypotheticals	P95229	P95229_MYCTU
RV0273C	Rv0273c	329705	330326	-	0.0486617	0.945211	-0.278831	0.615258	0.18444	0.616754	0.647615	0.0669021	Could be involved in transcriptional mechanism.	Possible transcriptional regulatory protein	regulatory proteins	O86342	O86342_MYCTU
RV0274	Rv0274	330422	331004	+	0.556906	0.14529	0.328473	0.470058	-0.983888	0.00141968	-0.826305	0.0218294	Function unknown	Conserved protein	conserved hypotheticals	O53680	O53680_MYCTU
RV0275C	Rv0275c	330933	331659	-	0.322279	0.642848	0.0856568	0.93328	-1.47568	0.000170819	-1.00217	0.0284009	Could be involved in transcriptional mechanism.	Possible transcriptional regulatory protein (possibly TetR-family)	regulatory proteins	L7N6A2	L7N6A2_MYCTU
RV0276	Rv0276	331748	332669	+	0.0309267	0.955687	-0.399866	0.347612	0.11785	0.69979	0.306974	0.319407	Function unknown	Conserved hypothetical protein	conserved hypotheticals	O53682	O53682_MYCTU
RV0277C	vapC25	332708	333137	-	0.0626312	NA	1.0251	0.653588	-0.381476	0.847634	1.04832	0.482925	Unknown	Possible toxin VapC25. Contains PIN domain.	virulence, detoxification, adaptation	P9WF85	VPC25_MYCTU	FUNCTION: Toxic component of a type II toxin-antitoxin (TA) system. An RNase (By similarity). Upon expression in M.smegmatis inhibits colony formation. Its toxic effect is neutralized by coexpression with cognate antitoxin VapB25. {ECO:0000255|HAMAP-Rule:MF_00265, ECO:0000269|PubMed:20011113}.
RV0278C	Rv0278c	333437	336311	-	0.688682	0.365295	0.577763	0.48306	-0.941183	0.0488056	-1.08385	0.0479918	Function unknown	PE-PGRS family protein PE_PGRS3	PE/PPE	P9WIG3	PG03_MYCTU
RV0279C	PE_PGRS4	336560	339074	-	0.601123	0.574696	0.532285	0.649609	-0.994215	0.100625	-1.11851	0.105399	Function unknown	PE-PGRS family protein PE_PGRS4	PE/PPE	L0T4W6	L0T4W6_MYCTU
RV0280	PPE3	339364	340975	+	-0.518208	0.228547	-0.736804	0.0897937	-2.71873	1.35623e-27	-2.33124	2.01266e-16	Function unknown	PPE family protein PPE3	PE/PPE	P9WI45	PPE03_MYCTU
RV0281	Rv0281	340998	341907	+	-0.269302	0.392966	-0.546048	0.0614515	-0.829776	8.76898e-06	-0.648921	0.00305432	Possible methyltransferase	Possible S-adenosylmethionine-dependent methyltransferase	lipid metabolism	P9WFI9	Y293_MYCTU	FUNCTION: Exhibits S-adenosyl-L-methionine-dependent methyltransferase activity. {ECO:0000250}.
RV0282	eccA3	342130	344026	+	-0.0190662	0.966847	-0.416782	0.186838	-0.583697	0.00144681	-0.163428	0.498956	Function unknown	ESX conserved component EccA3. ESX-3 type VII secretion system protein.	cell wall and cell processes	P9WPI3	ECCA3_MYCTU	FUNCTION: Part of the ESX-3 specialized secretion system, which is important for iron and zinc uptake or homeostasis (PubMed:19684129, PubMed:24155985). EccA3 exhibits ATPase activity and may provide energy for the export of ESX-3 substrates (By similarity). {ECO:0000250|UniProtKB:P9WPH9, ECO:0000269|PubMed:19684129, ECO:0000269|PubMed:24155985}.
RV0283	eccB3	344022	345639	+	0.273503	0.513535	-0.0137658	0.985213	-0.924403	2.47896e-05	-0.756904	0.00302347	Unknown	ESX conserved component EccB3. ESX-3 type VII secretion system protein. Possible membrane protein.	cell wall and cell processes	P9WNR3	ECCB3_MYCTU	FUNCTION: An ATPase (By similarity). Part of the ESX-3 specialized secretion system, which is important for iron and zinc uptake or homeostasis. {ECO:0000250|UniProtKB:P9WNR7, ECO:0000269|PubMed:19684129, ECO:0000269|PubMed:24155985}.
RV0284	eccC3	345635	349628	+	0.209122	0.568169	-0.167245	0.683621	-0.692424	0.000244888	-0.349359	0.13015	Unknown	ESX conserved component EccC3. ESX-3 type VII secretion system protein. Possible membrane protein.	cell wall and cell processes	P9WNA9	ECCC3_MYCTU	FUNCTION: Part of the ESX-3 specialized secretion system, which is important for iron and zinc uptake or homeostasis. {ECO:0000269|PubMed:19684129, ECO:0000269|PubMed:24155985}.
RV0285	PE5	349624	349933	+	0.712633	0.300455	0.563564	0.460815	-1.32249	0.00113737	-1.57252	0.00063932	Function unknown	PE family protein PE5	PE/PPE	L7N695	PE05_MYCTU	FUNCTION: Important for the siderophore-mediated iron-acquisition function of ESX-3 (PubMed:26729876). May play a pivotal role in the evasion of host immune response by M.tuberculosis. Mediates production of IL-10 via activation of the p38 and ERK1/2 mitogen-activated protein kinase (MAPK) signaling pathways (PubMed:23284742). {ECO:0000269|PubMed:23284742, ECO:0000269|PubMed:26729876}.
RV0286	PPE4	349935	351477	+	0.585492	0.217834	0.273132	0.653588	-0.991991	0.000606335	-0.648495	0.0591798	Function unknown	PPE family protein PPE4	PE/PPE	P9WI43	PPE04_MYCTU	FUNCTION: Important for the siderophore-mediated iron-acquisition function of ESX-3. {ECO:0000269|PubMed:26729876}.
RV0287	esxG	351525	351819	+	1.02755	0.451907	1.01341	0.482182	-0.989092	0.240435	-2.23844	0.012425	Function unknown	ESAT-6 like protein EsxG (conserved protein TB9.8)	cell wall and cell processes	O53692	ESXG_MYCTU	FUNCTION: EsxG, in complex with EsxH, disrupts ESCRT function and impairs host phagosome maturation, thereby promoting intracellular bacterial growth. The complex acts by interacting, via EsxH, with the host hepatocyte growth factor-regulated tyrosine kinase substrate (HGS/HRS), a component of the ESCRT machinery. EsxG stabilizes EsxH in the host cytosol. {ECO:0000269|PubMed:24204276}.
RV0288	esxH	351848	352139	+	1.1082	0.103679	0.823657	0.305925	-2.01635	3.78462e-06	-1.03811	0.0485152	Function unknown. May be involved in virulence.	Low molecular weight protein antigen 7 EsxH (10 kDa antigen) (CFP-7) (protein TB10.4)	cell wall and cell processes	P9WNK3	ESXH_MYCTU	FUNCTION: EsxH, in complex with EsxG, disrupts ESCRT function and impairs host phagosome maturation, thereby promoting intracellular bacterial growth. The complex acts by interacting, via EsxH, with the host hepatocyte growth factor-regulated tyrosine kinase substrate (HGS/HRS), a component of the ESCRT machinery. {ECO:0000269|PubMed:24204276}.
RV0289	espG3	352149	353037	+	0.989181	0.0982474	0.814473	0.234124	-2.55023	1.30803e-11	-2.8054	4.90092e-11	Function unknown	ESX-3 secretion-associated protein EspG3	cell wall and cell processes	P9WJC7	ESPG3_MYCTU	FUNCTION: Specific chaperone for cognate PE/PPE proteins. Plays an important role in preventing aggregation of PE/PPE dimers. {ECO:0000250|UniProtKB:O53943}.
RV0290	eccD3	353083	354502	+	0.903277	0.336973	0.778002	0.446672	-2.34405	1.0668e-05	-2.90915	1.19226e-06	Unknown	ESX conserved component EccD3. ESX-3 type VII secretion system protein. Probable transmembrane protein.	cell wall and cell processes	P9WNQ3	ECCD3_MYCTU	FUNCTION: Part of the ESX-3 specialized secretion system, which is important for iron and zinc uptake or homeostasis. {ECO:0000269|PubMed:19684129, ECO:0000269|PubMed:24155985}.
RV0291	mycP3	354498	355884	+	0.768295	0.207724	0.575049	0.394118	-2.13564	2.58172e-09	-2.13756	1.68662e-07	Thought to have proteolytic activity.	Probable membrane-anchored mycosin MycP3 (serine protease) (subtilisin-like protease) (subtilase-like) (mycosin-3)	intermediary metabolism and respiration	O53695	MYCP3_MYCTU
RV0292	eccE3	355880	356876	+	0.56734	0.27963	0.306	0.638763	-1.0215	0.00134077	-1.09031	0.00288496	Unknown	ESX conserved component EccE3. ESX-3 type VII secretion system protein. Probable transmembrane protein.	cell wall and cell processes	P9WJE5	ECCE3_MYCTU	FUNCTION: Part of the ESX-3 specialized secretion system, which is important for iron and zinc uptake or homeostasis. {ECO:0000269|PubMed:19684129, ECO:0000269|PubMed:24155985}.
RV0293C	Rv0293c	356862	358065	-	-0.609856	0.0883861	-0.531227	0.189227	0.131016	0.675987	-0.312061	0.333916	Function unknown	Conserved protein	conserved hypotheticals	O53697	O53697_MYCTU
RV0294	tam	358171	358957	+	0.563962	NA	1.35201	0.027206	0.717143	0.131775	-0.199675	0.750301	Possibly catalyzes the S-adenosylmethionine monomethyl esterification of trans-aconitate at high affinity and of cis-aconitate, isocitrate, and citrate at lower velocities and affinities.	Probable trans-aconitate methyltransferase Tam	intermediary metabolism and respiration	P9WGA3	TAM_MYCTU	FUNCTION: Catalyzes the S-adenosylmethionine monomethyl esterification of trans-aconitate. {ECO:0000255|HAMAP-Rule:MF_00560}.
RV0295C	Rv0295c	358945	359749	-	0.165887	0.702704	-0.0931618	0.861524	-0.21414	0.432278	0.198201	0.519762	Function unknown	Conserved protein	conserved hypotheticals	O53699	STF0_MYCTU	FUNCTION: Catalyzes the sulfuryl group transfer from 3'-phosphoadenosine-5'-phosphosulfate (PAPS) to trehalose, leading to trehalose-2-sulfate (T2S). The sulfation of trehalose is the first step in the biosynthesis of sulfolipid-1 (SL-1), a major cell wall glycolipid and the most abundant sulfated metabolite found in Mycobacterium tuberculosis, that is a potential virulence factor thought to medi…
RV0296C	Rv0296c	359758	361156	-	-0.0387875	0.951329	0.102283	0.870898	1.57756	1.04329e-10	1.60833	3.61752e-09	Function unknown; probably involved in cellular metabolism.	Probable sulfatase	intermediary metabolism and respiration	Q6MX51	Q6MX51_MYCTU
RV0297	PE_PGRS5	361334	363110	+	0.628124	0.451681	0.369728	0.717406	-2.97612	3.96793e-11	-3.07956	1.96377e-09	Function unknown	PE-PGRS family protein PE_PGRS5	PE/PPE	Q6MX50	PG05_MYCTU	FUNCTION: Involved in endoplasmic reticulum (ER) stress-mediated apoptosis through human Toll-like receptor 4 (TLR4) signaling pathway. Localizes to the host ER, leading to ER stress, disruption of intracellular Ca(2+) homeostasis and increase of nitric oxide (NO) and reactive oxygen species (ROS) levels. Stress response results in caspase-8 activation and apoptosis of macrophage cells. Apoptosis…
RV0298	Rv0298	363252	363480	+	-0.007013	0.996403	-0.476276	0.547035	0.855853	0.0390845	2.0026	5.14788e-06	Unknown	Hypothetical protein	conserved hypotheticals	P9WJ09	Y298_MYCTU	FUNCTION: Antitoxin component of a type II toxin-antitoxin (TA) system. Upon expression in M.smegmatis neutralizes the effect of cognate toxin Rv0299. {ECO:0000269|PubMed:20011113}.
RV0299	Rv0299	363476	363779	+	-0.859496	0.211608	-0.535467	0.490418	1.9123	5.0431e-06	1.16468	0.0212487	Unknown	Hypothetical protein	conserved hypotheticals	O07226	Y299_MYCTU	FUNCTION: Toxic component of a type II toxin-antitoxin (TA) system. Upon expression in M.smegmatis inhibits colony formation. Its toxic effect is neutralized by coexpression with cognate antitoxin Rv0298/MT0312. {ECO:0000269|PubMed:20011113}.
RV0300	vapB2	363826	364048	+	-1.01934	0.233525	-0.880424	0.344715	1.74052	0.00114887	1.28995	0.0423999	Unknown	Possible antitoxin VapB2	virulence, detoxification, adaptation	O07227	VAPB2_MYCTU	FUNCTION: Antitoxin component of a type II toxin-antitoxin (TA) system. Upon expression in M.smegmatis neutralizes the effect of cognate toxin VapC2. The C-terminal helix of the antitoxin may obstruct the toxin's RNA-binding groove, blocking access to the active sites. Additionally, the C-terminal arginine of the antitoxin may remove Mg(2+) ions from the toxin active sites. {ECO:0000269|PubMed:20…
RV0301	vapC2	364044	364470	+	-0.872786	0.432125	-0.478777	0.725178	1.67604	0.00930814	1.45459	0.0501367	Unknown	Possible toxin VapC2	virulence, detoxification, adaptation	P9WFB9	VAPC2_MYCTU	FUNCTION: Toxic component of a type II toxin-antitoxin (TA) system. Acts as an RNase. Upon expression in M.smegmatis inhibits translation, growth and colony formation. All its toxic effects are neutralized by coexpression with cognate antitoxin VapB2. {ECO:0000269|PubMed:20011113}.
RV0302	Rv0302	364605	365238	+	-0.325699	0.667329	-0.300587	0.714442	-0.140158	0.786095	-0.301468	0.572732	Involved in transcriptional mechanism.	Probable transcriptional regulatory protein (probably TetR/AcrR-family)	regulatory proteins	O07229	O07229_MYCTU
RV0303	Rv0303	365234	366143	+	-0.276703	0.594295	-0.266346	0.636481	-0.858403	0.00626524	-0.948624	0.00828735	Function unknown; probably involved in cellular metabolism.	Probable dehydrogenase/reductase	intermediary metabolism and respiration	O07230	O07230_MYCTU
RV0304C	PPE5	366150	372765	-	-0.544865	0.536786	0.0428649	0.978903	-0.499797	0.352879	-0.732411	0.20453	Function unknown	PPE family protein PPE5	PE/PPE	Q6MX49	Q6MX49_MYCTU
RV0305C	PPE6	372820	375712	-	-0.0783916	0.934583	0.554366	0.386957	-0.00544178	0.999019	-0.0956009	0.864242	Function unknown	PPE family protein PPE6	PE/PPE	Q6MX48	Q6MX48_MYCTU
RV0306	Rv0306	375914	376586	+	0.506698	NA	1.28623	0.10063	1.28962	0.0135073	0.0393067	0.967349	Function unknown; probably involved in cellular metabolism.	Putative oxidoreductase	intermediary metabolism and respiration	O07233	O07233_MYCTU
RV0307C	Rv0307c	376573	377056	-	-0.38118	0.3803	-0.690284	0.0969297	0.384009	0.190139	0.631615	0.049121	Unknown	Unknown protein	conserved hypotheticals	O07234	O07234_MYCTU
RV0308	Rv0308	377113	377830	+	0.209312	0.705996	0.11967	0.857564	2.67489	9.96257e-28	2.77292	1.03646e-23	Unknown	Probable conserved integral membrane protein	cell wall and cell processes	O07235	O07235_MYCTU
RV0309	Rv0309	377931	378588	+	-0.0473812	0.940344	-0.384356	0.351552	1.73689	3.42771e-15	1.9669	3.74775e-15	Unknown	Possible conserved exported protein	cell wall and cell processes	O07236	O07236_MYCTU
RV0310C	Rv0310c	378657	379149	-	0.391459	NA	1.94105	0.0423778	1.48281	0.0352925	0.213649	0.818126	Function unknown	Conserved protein	conserved hypotheticals	O07237	O07237_MYCTU
RV0311	Rv0311	379172	380402	+	-0.351931	0.418785	-0.0467233	0.953155	-0.187497	0.600729	-0.418404	0.2404	Unknown	Unknown protein	conserved hypotheticals	O07238	O07238_MYCTU
RV0312	Rv0312	380556	382419	+	-0.361849	0.582997	0.527869	0.389687	2.15474	9.14569e-11	0.916126	0.0233318	Function unknown	Conserved hypothetical proline and threonine rich protein	conserved hypotheticals	O07239	O07239_MYCTU
RV0313	Rv0313	382490	382877	+	-0.564645	0.250596	-0.73816	0.146207	-0.375304	0.275305	-0.0216984	0.971008	Function unknown	Conserved protein	conserved hypotheticals	P9WL03	Y313_MYCTU
RV0314C	Rv0314c	382879	383542	-	-0.157868	0.865309	-0.510694	0.481733	-0.0443811	0.940459	0.243525	0.656359	Unknown	Possible conserved membrane protein	cell wall and cell processes	O07241	O07241_MYCTU
RV0315	Rv0315	383602	384487	+	0.205721	0.605257	0.0718493	0.893103	2.19458	1.61724e-30	2.35387	7.70726e-28	Possibly hydrolyzes specific sugar (hydrolyzation of glycosidic bond) and could be involved in exopolysaccharide biosynthesis/degradation. Could also have a LYTIC activity against cell WALLS.	Possible beta-1,3-glucanase precursor	intermediary metabolism and respiration	O07242	O07242_MYCTU
RV0316	Rv0316	384535	385150	+	0.442075	NA	0.34997	0.577567	0.219138	0.615735	0.00970111	0.991845	Could be involved in the catabolism of catechol to succinate- and acetyl-CoA in the beta-ketoadipate pathway (at the third step) [catalytic activity: 2,5-dihydro-5-oxofuran-2-acetate = 3,4-dihydro-5-oxofuran-2-acetate].	Possible muconolactone isomerase	intermediary metabolism and respiration	O07243	O07243_MYCTU
RV0317C	glpQ2	385173	385944	-	-0.0261651	0.966572	-0.120803	0.844577	-0.458712	0.0975089	-0.319469	0.33462	Glycerophosphoryl diester phosphodiesterase hydrolyzes deacylated phospholipids to G3P and the corresponding alcohols [catalytic activity: a glycerophosphodiester + H(2)O = an alcohol + SN-glycerol 3-phosphate].	Possible glycerophosphoryl diester phosphodiesterase GlpQ2 (glycerophosphodiester phosphodiesterase)	intermediary metabolism and respiration	O07244	O07244_MYCTU
RV0318C	Rv0318c	386305	387100	-	0.766506	NA	1.39163	0.0208625	0.936408	0.0281431	0.0636747	0.925367	Unknown	Probable conserved integral membrane protein	cell wall and cell processes	Q6MX47	Q6MX47_MYCTU
RV0319	pcp	387148	387817	+	0.157439	NA	0.517252	0.61083	0.451812	0.502102	-0.154048	0.863268	Removes 5-oxoproline from various penultimate amino acid residues except L-proline [catalytic activity: 5-oxoprolyl-peptide + H2O = 5-oxoproline + peptide].	Probable pyrrolidone-carboxylate peptidase Pcp (5-oxoprolyl-peptidase) (pyroglutamyl-peptidase I) (PGP-I) (pyrase)	intermediary metabolism and respiration	P9WIJ5	PCP_MYCTU	FUNCTION: Removes 5-oxoproline from various penultimate amino acid residues except L-proline. {ECO:0000250}.
RV0320	Rv0320	387888	388551	+	0.535163	NA	0.695512	0.248807	0.580009	0.160129	0.837959	0.0540666	Unknown	Possible conserved exported protein	cell wall and cell processes	O07246	O07246_MYCTU
RV0321	dcd	388582	389155	+	0.393816	NA	0.164413	0.797976	0.23189	0.54285	0.553149	0.147902	Involved in interconversion of dCTP and dUTP [catalytic activity: dCTP + H2O = dUTP + NH3].	Probable deoxycytidine triphosphate deaminase Dcd (dCTP deaminase)	intermediary metabolism and respiration	P9WP17	DCDB_MYCTU	FUNCTION: Bifunctional enzyme that catalyzes both the deamination of dCTP to dUTP and the hydrolysis of dUTP to dUMP without releasing the toxic dUTP intermediate. It also acts as a dUTP diphosphatase. Affinity for dCTP and dUTP are very similar. {ECO:0000269|PubMed:18164314}.
RV0322	udgA	389260	390592	+	0.944207	NA	2.54378	0.00155007	0.633063	0.352879	-0.771578	0.290822	Possibly involved in polysaccharide biosynthesis [catalytic activity: UDP-glucose + 2 NAD+ + H2O = UDP-glucuronate + 2 NADH].	Probable UDP-glucose 6-dehydrogenase UdgA (UDP-GLC dehydrogenase) (UDP-GLCDH) (UDPGDH)	intermediary metabolism and respiration	O07248	O07248_MYCTU
RV0323C	Rv0323c	390580	391252	-	0.0105013	NA	0.378398	0.599565	0.10398	0.862927	-0.578376	0.312415	Function unknown	Conserved hypothetical protein	conserved hypotheticals	L0T643	L0T643_MYCTU
RV0324	Rv0324	391352	392033	+	0.156624	0.83782	0.189651	0.798127	0.499887	0.176097	0.331796	0.461591	Possibly involved in transcriptional mechanism.	Possible transcriptional regulatory protein (possibly ArsR-family)	regulatory proteins	O08446	O08446_MYCTU
RV0325	Rv0325	392039	392264	+	-0.336654	NA	0.354609	0.856831	2.56041	0.00252627	1.59886	0.102029	Unknown	Hypothetical protein	unknown	O07250	O07250_MYCTU
RV0326	Rv0326	392273	392729	+	0.4875	NA	1.42214	0.219171	1.07682	0.171907	-0.874771	0.385642	Unknown	Hypothetical protein	unknown	O07251	O07251_MYCTU
RV0327C	cyp135A1	392696	394046	-	0.176926	NA	1.05999	0.372189	-0.631023	0.470748	-2.66239	0.00505184	Cytochromes P450 are a group of heme-thiolate monooxygenases. They oxidize a variety of structurally unrelated compounds, including steroids, fatty acids, and xenobiotics.	Possible cytochrome P450 135A1 Cyp135A1	intermediary metabolism and respiration	P9WPN1	C135A_MYCTU
RV0328	Rv0328	394111	394714	+	-0.384194	0.399174	-0.385843	0.419102	-1.26091	8.30452e-05	-0.958211	0.00773269	Possibly involved in a transcriptional mechanism.	Possible transcriptional regulatory protein (possibly TetR/AcrR-family)	regulatory proteins	O07252	O07252_MYCTU
RV0329C	Rv0329c	394694	395321	-	0.186817	NA	1.56021	0.321483	0.362783	0.785099	-1.00642	0.43612	Function unknown	Conserved hypothetical protein	conserved hypotheticals	O07253	O07253_MYCTU
RV0330C	Rv0330c	395347	396088	-	-0.320931	NA	0.0631188	0.964031	0.472558	0.375878	-0.750782	0.223298	Unknown	Hypothetical protein	conserved hypotheticals	O07254	O07254_MYCTU
RV0331	Rv0331	396201	397368	+	0.145597	0.901891	0.387834	0.709335	0.239118	0.710935	-0.199259	0.787652	Function unknown; probably involved in cellular metabolism.	Possible dehydrogenase/reductase	intermediary metabolism and respiration	O07255	O07255_MYCTU
RV0332	Rv0332	397442	398228	+	-0.196142	0.758358	-0.0116846	0.991625	0.671682	0.0439953	0.355158	0.393727	Function unknown	Conserved protein	conserved hypotheticals	O07256	O07256_MYCTU
RV0333	Rv0333	398254	398629	+	0.18479	0.826671	0.156312	0.858112	1.66383	2.31209e-06	1.31826	0.00174137	Unknown	Unknown protein	conserved hypotheticals	O33273	O33273_MYCTU
RV0334	rmlA	398658	399525	+	-0.00398741	0.996971	0.168985	0.808571	0.636755	0.0505818	0.603577	0.105437	dTDP-L-rhamnose biosynthesis within the O antigen biosynthesis pathway of lipopolysaccharide biosynthesis [catalytic activity: dTTP + alpha-D-glucose 1-phosphate = diphosphate + dTDP-glucose].	Alpha-D-glucose-1-phosphate thymidylyltransferase RmlA (dTDP-glucose synthase) (dTDP-glucose pyrophosphorylase)	intermediary metabolism and respiration	P9WH13	RMLA_MYCTU	FUNCTION: Catalyzes the formation of dTDP-glucose, from dTTP and glucose 1-phosphate, as well as its pyrophosphorolysis. Involved in the biosynthesis of the dTDP-L-rhamnose which is a component of the critical linker, D-N-acetylglucosamine-L-rhamnose disaccharide, which connects the galactan region of arabinogalactan to peptidoglycan via a phosphodiester linkage. {ECO:0000269|PubMed:17784859, ECO…
RV0335C	PE6	399535	400051	-	0.124626	NA	1.26952	0.657064	-0.715682	0.737731	-2.79633	0.169494	Function unknown	PE family protein PE6	PE/PPE	L7N648	L7N648_MYCTU
RV0336	Rv0336	400192	401704	+	0.0711755	0.895066	-0.112293	0.833584	-1.57118	1.17273e-12	-1.54942	9.5761e-10	Function unknown	Conserved 13E12 repeat family protein	insertion seqs and phages	O33266	O33266_MYCTU
RV0337C	aspC	401873	403163	-	0.0507119	0.92018	-0.199475	0.630556	0.646254	0.00196031	1.0674	2.92084e-06	Generates oxaloacetate and L-glutamate from L-aspartate and 2-oxoglutarate [catalytic activity: L-aspartate + 2-oxoglutarate = oxaloacetate + L-glutamate].	Probable aspartate aminotransferase AspC (transaminase A) (ASPAT)	intermediary metabolism and respiration	P9WQ91	ALAA_MYCTU
RV0338C	Rv0338c	403193	405842	-	0.353115	0.499547	0.0311782	0.974624	0.543699	0.0644994	0.981068	0.00211978	Function unknown; probably involved in cellular metabolism.	Probable iron-sulfur-binding reductase	intermediary metabolism and respiration	O33268	O33268_MYCTU
RV0339C	Rv0339c	405950	408449	-	0.292955	0.467788	0.816492	0.0159091	0.769381	0.00145256	-0.0495511	0.899324	Could be involved in transcriptional mechanism.	Possible transcriptional regulatory protein	regulatory proteins	O33269	O33269_MYCTU
RV0340	Rv0340	408634	409174	+	-0.324295	NA	-0.544145	0.343499	-0.789367	0.0730621	-0.975678	0.063361	Function unknown	Conserved protein	conserved hypotheticals	O33270	O33270_MYCTU
RV0341	iniB	409362	410802	+	0.865428	0.0974562	0.510541	0.419102	-3.20035	3.72926e-22	-2.977	2.87007e-15	Unknown	Isoniazid inductible gene protein IniB	cell wall and cell processes	P9WJ97	INIB_MYCTU
RV0342	iniA	410838	412761	+	0.181557	0.709919	-0.0691787	0.912285	-0.896525	0.000188953	-0.245685	0.431941	Unknown	Isoniazid inductible gene protein IniA	cell wall and cell processes	P9WJ99	INIA_MYCTU	FUNCTION: Participates in the development of tolerance to both isoniazid and ethambutol. May function through a MDR-pump like mechanism, although it does not appear to directly transport isoniazid from the cell. {ECO:0000269|PubMed:15752203}.
RV0343	iniC	412757	414239	+	0.0316541	0.95634	0.109593	0.863156	-0.553997	0.0530181	-0.98811	0.00204658	Unknown	Isoniazid inductible gene protein IniC	cell wall and cell processes	P9WJ95	INIC_MYCTU
RV0344C	lpqJ	414381	414942	-	1.07618	NA	2.81522	0.0596688	1.60652	0.118329	0.596836	0.612568	Unknown	Probable lipoprotein LpqJ	cell wall and cell processes	O06295	O06295_MYCTU
RV0345	Rv0345	415050	415461	+	-0.760403	0.0996021	-0.554992	0.30033	0.645629	0.0767576	0.258631	0.582725	Function unknown	Conserved hypothetical protein	conserved hypotheticals	O06296	O06296_MYCTU
RV0346C	ansP2	415502	416966	-	-0.0314039	0.937691	-0.213908	0.427078	0.211304	0.209243	0.354116	0.0525617	Thought to be involved in transport of L-asparagine across the membrane. Responsible for the translocation of the substrate across the membrane.	Possible L-asparagine permease AnsP2 (L-asparagine transport protein)	cell wall and cell processes	P9WQM7	ANSP2_MYCTU
RV0347	Rv0347	417304	418291	+	0.0245014	0.978228	-0.00169944	0.998465	1.64872	1.46422e-05	1.87611	1.18242e-05	Unknown	Probable conserved membrane protein	cell wall and cell processes	O06298	O06298_MYCTU
RV0348	Rv0348	418293	418947	+	0.414507	0.362047	0.353848	0.467714	1.37577	9.27131e-08	1.21174	5.34306e-05	Could be involved in transcriptional mechanism.	Possible transcriptional regulatory protein	regulatory proteins	O06299	O06299_MYCTU
RV0349	Rv0349	418949	419609	+	-0.405827	0.556957	-0.125392	0.892628	1.49023	7.24782e-05	1.25968	0.00332782	Unknown	Hypothetical protein	conserved hypotheticals	O06300	O06300_MYCTU
RV0350	dnaK	419835	421713	+	-0.0328332	0.971999	-0.677917	0.311134	-0.708428	0.0679919	0.0516812	0.931668	Acts as a chaperone. Involved in induction by stress conditions e.g. heat shock. Possibly has an ATPase activity. Seems to be regulated positively by sigh (Rv3223c product) and negatively by HSPR (Rv0353 product).	Probable chaperone protein DnaK (heat shock protein 70) (heat shock 70 kDa protein) (HSP70)	virulence, detoxification, adaptation	P9WMJ9	DNAK_MYCTU	FUNCTION: Acts as a chaperone. {ECO:0000255|HAMAP-Rule:MF_00332}.; FUNCTION: Recombinant extracellular protein activates expression of NF-kappa-B in immortalized human dermal endothelial cells in a TLR2- and TLR4-dependent manner. Activation occurs via MYD88-dependent and -independent pathways and requires TIRAP, TRIF and TRAM (some experiments done in mouse cells, mice do not usually catch tuber…
RV0351	grpE	421709	422417	+	-0.193144	0.875318	-0.898932	0.330768	-1.65685	0.00115847	-0.650641	0.310769	Stimulates, jointly with DNAJ|Rv0352, the ATPase activity of DNAK|Rv0350. HELPS to release ADP from DNAK thus allowing DNAK to recycle more efficiently. Seems to be regulated negatively by HSPR (Rv0353 product).	Probable GrpE protein (HSP-70 cofactor)	virulence, detoxification, adaptation	P9WMT5	GRPE_MYCTU	FUNCTION: Participates actively in the response to hyperosmotic and heat shock by preventing the aggregation of stress-denatured proteins, in association with DnaK and GrpE. It is the nucleotide exchange factor for DnaK and may function as a thermosensor. Unfolded proteins bind initially to DnaJ; upon interaction with the DnaJ-bound protein, DnaK hydrolyzes its bound ATP, resulting in the formati…
RV0352	dnaJ1	422452	423640	+	-0.450878	0.515195	-0.930496	0.137876	-0.812234	0.0323687	-0.485557	0.291621	Acts as a co-chaperone. Stimulates, jointly with GRPE|Rv0351, the ATPase activity of DNAK|Rv0350. Seems to be regulated negatively by HSPR (Rv0353 product).	Probable chaperone protein DnaJ1	virulence, detoxification, adaptation	P9WNV9	DNAJ1_MYCTU	FUNCTION: Participates actively in the response to hyperosmotic and heat shock by preventing the aggregation of stress-denatured proteins and by disaggregating proteins, also in an autonomous, DnaK-independent fashion. Unfolded proteins bind initially to DnaJ; upon interaction with the DnaJ-bound protein, DnaK hydrolyzes its bound ATP, resulting in the formation of a stable complex. GrpE releases…
RV0353	hspR	423639	424020	+	-0.779616	0.103679	-1.22757	0.0113127	0.147932	0.72156	0.496537	0.21842	Involved in transcriptional regulation (repression) of heat shock proteins e.g. DNAK|Rv0350, GRPE|Rv0351, DNAJ1|Rv0352. Binds to three inverted repeats (IR1-IR3) in the promoter region of the DNAK operon. Induction: by heat shock.	Probable heat shock protein transcriptional repressor HspR (MerR family)	virulence, detoxification, adaptation	O06302	O06302_MYCTU
RV0354C	PPE7	424269	424695	-	-0.303817	NA	0.593937	0.80539	-1.24822	0.422698	-0.801967	0.605603	Function unknown	PPE family protein PPE7	PE/PPE	L0T545	L0T545_MYCTU
RV0355C	PPE8	424777	434680	-	0.139585	0.881619	0.300668	0.725178	-0.865491	0.0327746	-0.831972	0.0739533	Function unknown	PPE family protein PPE8	PE/PPE	I6Y7L4	I6Y7L4_MYCTU
RV0356C	Rv0356c	434830	435475	-	0.381416	0.559509	0.62797	0.286224	1.46335	2.19096e-05	1.19699	0.00251801	Function unknown	Conserved protein	conserved hypotheticals	O06307	O06307_MYCTU
RV0357C	purA	435471	436770	-	0.566365	0.249108	0.791003	0.107035	1.47423	4.10759e-07	0.812769	0.0220071	Involved in AMP biosynthesis (first committed step). Plays an important role in the de novo pathway of purine nucleotide biosynthesis [catalytic activity: GTP + imp + L-aspartate = GDP + phosphate + adenylosuccinate].	Probable adenylosuccinate synthetase PurA (imp--aspartate ligase) (ADSS) (ampsase)	intermediary metabolism and respiration	P9WHN3	PURA_MYCTU	FUNCTION: Plays an important role in the de novo pathway of purine nucleotide biosynthesis. Catalyzes the first committed step in the biosynthesis of AMP from IMP. {ECO:0000255|HAMAP-Rule:MF_00011}.
RV0358	Rv0358	436860	437508	+	0.640249	NA	0.835558	0.352363	0.428142	0.519813	0.69021	0.304865	Function unknown	Conserved protein	conserved hypotheticals	O06308	O06308_MYCTU
RV0359	Rv0359	437518	438298	+	1.03455	0.210342	1.5645	0.0423778	1.50595	0.00238904	1.05797	0.0668828	Unknown	Probable conserved integral membrane protein	cell wall and cell processes	L0T550	RIP2_MYCTU
RV0360C	Rv0360c	438302	438740	-	0.224123	NA	0.660405	0.528117	1.08537	0.0872505	0.601985	0.434182	Function unknown	Conserved protein	conserved hypotheticals	O06310	O06310_MYCTU
RV0361	Rv0361	438822	439650	+	-0.392606	0.384478	-0.541802	0.231042	-0.64577	0.0247237	-0.140496	0.714447	Unknown	Probable conserved membrane protein	cell wall and cell processes	O06311	O06311_MYCTU
RV0362	mgtE	439871	441254	+	0.303619	0.656917	0.567347	0.351552	-0.992637	0.0156255	-1.46304	0.00158849	Thought to be involved in Mg2+ transport. Responsible for the translocation of the substrate across the membrane.	Possible Mg2+ transport transmembrane protein MgtE	cell wall and cell processes	O06312	O06312_MYCTU	FUNCTION: Acts as a magnesium transporter. {ECO:0000256|RuleBase:RU362011}.
RV0363C	fba	441265	442300	-	0.104078	0.875318	-0.155896	0.81187	0.615678	0.0319545	0.970306	0.00211386	Involved in glycolysis (at the sixth step) [catalytic activity: D-fructose 1,6-bisphosphate = glycerone phosphate + D-glyceraldehyde 3-phosphate].	Probable fructose-bisphosphate aldolase Fba	intermediary metabolism and respiration	P9WQA3	ALF_MYCTU	FUNCTION: Catalyzes the aldol condensation of dihydroxyacetone phosphate (DHAP or glycerone-phosphate) with glyceraldehyde 3-phosphate (G3P) to form fructose 1,6-bisphosphate (FBP) in gluconeogenesis and the reverse reaction in glycolysis. {ECO:0000250}.
RV0364	Rv0364	442395	443079	+	-0.210932	0.582208	-0.456775	0.181586	1.58761	2.22657e-16	1.66768	4.23748e-14	Unknown	Possible conserved transmembrane protein	cell wall and cell processes	P9WP09	Y364_MYCTU
RV0365C	Rv0365c	443067	444198	-	-0.1621	0.854122	0.0539126	0.964324	-0.0876366	0.868062	-0.714883	0.139384	Function unknown: may be involved in the ability to survive in macrophages.	Conserved protein	conserved hypotheticals	O06315	O06315_MYCTU
RV0366C	Rv0366c	444222	444816	-	-0.0399934	NA	-0.234355	0.862786	-0.244619	0.743994	-0.369742	0.654564	Function unknown	Conserved hypothetical protein	conserved hypotheticals	O53701	O53701_MYCTU
RV0367C	Rv0367c	444844	445234	-	0.0409469	0.966847	-0.398984	0.62541	-0.200104	0.716972	0.162713	0.798295	Unknown	Hypothetical protein	conserved hypotheticals	O53702	O53702_MYCTU
RV0368C	Rv0368c	445314	446526	-	0.71732	NA	1.76516	0.170489	-0.0664349	0.959939	-1.31189	0.202381	Function unknown	Conserved hypothetical protein	conserved hypotheticals	O53703	O53703_MYCTU
RV0369C	Rv0369c	446531	447047	-	0.0454817	NA	0.547528	0.578223	-0.379673	0.63901	-0.475509	0.555371	Function unknown; probably involved in cellular metabolism.	Possible membrane oxidoreductase	intermediary metabolism and respiration	O53704	O53704_MYCTU
RV0370C	Rv0370c	447147	448044	-	-0.110526	NA	1.06803	0.344944	-0.232242	0.815788	-0.316743	0.742381	Function unknown; probably involved in cellular metabolism.	Possible oxidoreductase	intermediary metabolism and respiration	O53705	O53705_MYCTU
RV0371C	Rv0371c	448040	448634	-	-0.728406	NA	0.702652	0.680101	-0.362377	0.78329	-2.16433	0.0774669	Function unknown	Conserved hypothetical protein	conserved hypotheticals	I6WY86	I6WY86_MYCTU
RV0372C	Rv0372c	448630	449386	-	-0.0201659	NA	0.918862	0.56938	-0.834433	0.456614	-1.16801	0.302461	Function unknown	Conserved hypothetical protein	conserved hypotheticals	O53707	O53707_MYCTU
RV0373C	Rv0373c	449404	451804	-	-0.122445	0.866988	0.405834	0.476379	-0.449416	0.223315	-0.777684	0.0462811	Function unknown; probably involved in cellular metabolism [catalytic activity: CO + H(2)O + acceptor = CO(2) + reduced acceptor].	Probable carbon monoxyde dehydrogenase (large chain)	intermediary metabolism and respiration	O53708	O53708_MYCTU
RV0374C	Rv0374c	451800	452280	-	1.01539	NA	1.71402	0.0722781	-0.0827455	0.934919	-1.42822	0.107251	Function unknown; probably involved in cellular metabolism [catalytic activity: CO + H(2)O + acceptor = CO(2) + reduced acceptor].	Probable carbon monoxyde dehydrogenase (small chain)	intermediary metabolism and respiration	O53709	O53709_MYCTU
RV0375C	Rv0375c	452294	453155	-	-0.31896	NA	0.692243	0.48257	-0.429891	0.597982	-0.926095	0.22373	Function unknown; probably involved in cellular metabolism [catalytic activity: CO + H(2)O + acceptor = CO(2) + reduced acceptor].	Probable carbon monoxyde dehydrogenase (medium chain)	intermediary metabolism and respiration	I6Y7N2	I6Y7N2_MYCTU
RV0376C	Rv0376c	453230	454373	-	-0.403202	0.377538	0.119201	0.854642	0.027227	0.954476	-0.74181	0.0415673	Function unknown	Conserved hypothetical protein	conserved hypotheticals	O53711	O53711_MYCTU
RV0377	Rv0377	454421	455387	+	-0.371296	0.526899	-0.0696054	0.939695	-1.31781	0.000744174	-1.54202	0.000368976	Possibly involved in transcriptional mechanism.	Probable transcriptional regulatory protein (probably LysR-family)	regulatory proteins	P9WMF7	Y377_MYCTU
RV0378	Rv0378	455637	455859	+	0.787658	NA	3.9867	NA	1.50323	0.859074	-1.26787	0.897175	Function unknown	Conserved hypothetical glycine rich protein	conserved hypotheticals	O53713	O53713_MYCTU
RV0379	secE2	455977	456193	+	-0.292317	NA	-0.423429	0.761226	3.13927	1.01029e-07	4.28906	1.11106e-11	Thought to be involved in protein transport (export).	Possible protein transport protein SecE2	cell wall and cell processes	Q6MX43	DODEC_MYCTU	FUNCTION: Binds calcium ions. May play a role in sequestering additional small ligands. {ECO:0000269|PubMed:21370306}.
RV0380C	Rv0380c	456268	456820	-	0.00185649	NA	0.41566	0.638763	-0.553686	0.373605	-1.30835	0.0478708	Possibly causes methylation of RNA.	Possible RNA methyltransferase (RNA methylase)	intermediary metabolism and respiration	O53715	O53715_MYCTU
RV0381C	Rv0381c	456915	457824	-	-0.19912	NA	-0.0581741	0.969084	-0.00585736	1	-0.655673	0.334367	Unknown	Hypothetical protein	conserved hypotheticals	O53716	O53716_MYCTU
RV0382C	pyrE	457841	458381	-	-0.267922	0.649987	-0.671972	0.186838	-0.54348	0.105144	-0.048675	0.92523	Involved in pyrimidine biosynthesis (at the fifth step) [catalytic activity: orotidine 5'-phosphate + diphosphate = orotate + 5-phospho-alpha-D-ribose 1-diphosphate].	Probable orotate phosphoribosyltransferase PyrE (OPRT) (oprtase)	intermediary metabolism and respiration	P9WHK9	PYRE_MYCTU	FUNCTION: Catalyzes the transfer of a ribosyl phosphate group from 5-phosphoribose 1-diphosphate to orotate, leading to the formation of orotidine monophosphate (OMP). {ECO:0000255|HAMAP-Rule:MF_01208}.
RV0383C	Rv0383c	458461	459316	-	-0.0579528	0.901718	-0.456713	0.162013	-1.0554	2.71308e-08	-0.604848	0.007561	Unknown	Possible conserved secreted protein	cell wall and cell processes	O53718	O53718_MYCTU
RV0384C	clpB	459456	462003	-	-0.348483	0.692391	-0.969671	0.189227	-1.31736	0.00212483	-0.847055	0.0985984	Thought to be an ATPase subunit of an intracellular ATP-dependent protease. Seems to be regulated positively by sigh (Rv3223c product) and negatively by HSPR (Rv0353 product).	Probable endopeptidase ATP binding protein (chain B) ClpB (ClpB protein) (heat shock protein F84.1)	virulence, detoxification, adaptation	P9WPD1	CLPB_MYCTU	FUNCTION: Part of a stress-induced multi-chaperone system, it is involved in the recovery of the cell from heat-induced damage, in cooperation with DnaK, DnaJ and GrpE. Acts before DnaK, in the processing of protein aggregates. Protein binding stimulates the ATPase activity; ATP hydrolysis unfolds the denatured protein aggregates, which probably helps expose new hydrophobic binding sites on the s…
RV0385	Rv0385	462135	463308	+	-0.139037	NA	0.136789	0.872862	0.119341	0.815418	0.0308525	0.964425	Function unknown; probably involved in cellular metabolism.	Probable monooxygenase	intermediary metabolism and respiration	Q7ARS9	Q7ARS9_MYCTU
RV0386	Rv0386	463411	466669	+	0.0519582	0.931414	0.261999	0.563803	1.25255	2.1059e-08	1.09167	2.0535e-05	Involved in transcriptional mechanism.	Probable transcriptional regulatory protein (probably LuxR/UhpA-family)	regulatory proteins	O53720	O53720_MYCTU
RV0389	purT	468335	469595	+	0.181065	0.673429	0.158448	0.735827	0.0592629	0.847634	-0.310706	0.294685	Involved in third step (first of two transformylation reactions) in de novo purine biosynthesis. This is an alternative enzyme to the PURN|Rv0956 gar transformylase (5'-phosphoribosylglycinamide formyltransferase). Catalyzes two reactions: the first one is the production of beta-formyl glycinamide ribonucleotide (gar) from formate, ATP and beta gar; the second, a side reaction, is the production …	Probable phosphoribosylglycinamide formyltransferase 2 PurT (GART 2) (gar transformylase 2) (5'-phosphoribosylglycinamide transformylase 2) (formate-dependent gar transformylase)	intermediary metabolism and respiration	P95197	P95197_MYCTU
RV0390	Rv0390	469591	470014	+	-0.0283921	0.975686	-0.454251	0.562493	0.632247	0.143748	1.58007	0.000437884	Function unknown	Conserved protein	conserved hypotheticals	P95198	P95198_MYCTU
RV0391	metZ	470010	471231	+	0.205765	0.646719	0.048169	0.943586	0.518615	0.0301948	0.57845	0.0341142	Involved in methionine biosynthesis. Converts O-succinylhomoserine into homocysteine.	Probable O-succinylhomoserine sulfhydrylase MetZ (OSH sulfhydrylase)	intermediary metabolism and respiration	P9WGB5	METZ_MYCTU	FUNCTION: Catalyzes the formation of L-homocysteine from O-succinyl-L-homoserine (OSHS) and hydrogen sulfide. {ECO:0000255|HAMAP-Rule:MF_02056}.
RV0392C	ndhA	471227	472640	-	0.0186476	0.973254	0.195791	0.678451	0.369891	0.152957	0.284197	0.349151	Transfer of electrons from NADH to the respiratory chain. The immediate electron acceptor for the enzyme is believed to be ubiquinone. Does not couple the redox reaction to proton translocation [catalytic activity: NADH + acceptor = NAD+ + reduced acceptor].	Probable membrane NADH dehydrogenase NdhA	intermediary metabolism and respiration	P95200	P95200_MYCTU
RV0393	Rv0393	472781	474107	+	1.55755	NA	3.32815	0.202253	-2.22363	0.249307	-4.20592	0.039845	Function unknown	Conserved 13E12 repeat family protein	insertion seqs and phages	P95201	P95201_MYCTU
RV0394C	Rv0394c	474122	474842	-	-0.166424	NA	0.395085	0.653588	0.884525	0.0785621	0.726601	0.193272	Unknown	Possible secreted protein	cell wall and cell processes	P95202	P95202_MYCTU
RV0395	Rv0395	474940	475345	+	2.47062	NA	4.90886	NA	-0.300916	0.921327	-1.92599	0.443158	Unknown	Hypothetical protein	conserved hypotheticals	P95203	P95203_MYCTU
RV0396	Rv0396	475350	475743	+	1.19409	NA	3.17631	0.0614515	0.958423	0.481772	-1.91647	0.198123	Unknown	Hypothetical protein	conserved hypotheticals	P95204	P95204_MYCTU
RV0397	Rv0397	475816	476185	+	-0.754977	NA	3.15858	NA	1.50337	0.767034	-1.99661	0.692966	Function unknown	Conserved 13E12 repeat family protein	insertion seqs and phages	P95205	P95205_MYCTU
RV0397A	Rv0397A	476394	476643	+	0.0603546	NA	0.238763	0.870898	1.55933	0.010288	1.69013	0.0124716	Unknown	Conserved protein	conserved hypotheticals	I6Y3N9	I6Y3N9_MYCTU
RV0398C	Rv0398c	476679	477321	-	-0.339645	NA	-0.295473	0.625741	-1.02657	0.0097579	-1.19124	0.00856938	Unknown	Possible secreted protein	cell wall and cell processes	P95206	P95206_MYCTU
RV0399C	lpqK	477327	478557	-	-0.386585	0.378781	0.0194973	0.982077	-0.147072	0.69979	-0.546519	0.130237	Unknown	Possible conserved lipoprotein LpqK	cell wall and cell processes	P95207	P95207_MYCTU
RV0400C	fadE7	478566	479754	-	0.201676	0.756439	-0.0188712	0.985141	-1.04791	0.000939958	-1.33406	0.000262289	Function unknown, but involved in lipid degradation.	Acyl-CoA dehydrogenase FadE7	lipid metabolism	P95208	P95208_MYCTU
RV0401	Rv0401	479789	480161	+	0.063265	NA	-0.0164895	0.986543	-0.212768	0.647365	0.169542	0.736565	Unknown	Probable conserved transmembrane protein	cell wall and cell processes	P95210	P95210_MYCTU
RV0402C	mmpL1	480355	483232	-	0.110919	0.943492	1.35909	0.180317	0.977566	0.131775	-0.719925	0.355425	Unknown. Thought to be involved in fatty acid transport.	Probable conserved transmembrane transport protein MmpL1	cell wall and cell processes	P9WJV9	MMPL1_MYCTU
RV0403C	mmpS1	483228	483657	-	-0.0491439	NA	1.00712	0.673178	-0.653356	0.726849	-0.0770201	0.974259	Unknown	Probable conserved membrane protein MmpS1	cell wall and cell processes	P9WJT5	MMPS1_MYCTU
RV0404	fadD30	483977	485735	+	0.151786	0.877839	0.804032	0.260122	1.66633	3.68858e-05	1.51444	0.0009983	Function unknown, but involved in lipid degradation.	Fatty-acid-AMP ligase FadD30 (fatty-acid-AMP synthetase) (fatty-acid-AMP synthase)	lipid metabolism	P9WQ57	FAA30_MYCTU	FUNCTION: Catalyzes the activation of long-chain fatty acids as acyl-adenylates (acyl-AMP), which are then transferred to a multifunctional polyketide synthase (PKS) for further chain extension. {ECO:0000305|PubMed:15042094}.
RV0405	pks6	485731	489940	+	0.0959101	0.917804	0.551928	0.412149	0.0487483	0.928918	-0.00687044	0.99645	Polyketide synthase possibly involved in lipid synthesis.	Probable membrane bound polyketide synthase Pks6	lipid metabolism	O86335	O86335_MYCTU
RV0406C	Rv0406c	489887	490706	-	0.0720111	0.943222	0.131655	0.889885	0.535158	0.208021	0.474475	0.335663	Function unknown	Beta lactamase like protein	conserved hypotheticals	O86336	O86336_MYCTU
RV0407	fgd1	490783	491794	+	-0.105442	0.85295	-0.0691488	0.913691	0.571936	0.028281	0.726432	0.0118372	Catalyzes oxidation of glucose-6-phosphate to 6-phosphogluconolactone using coenzyme F420 (an *-hydroxy-5-deazaflavin derivative) as the electron acceptor.	F420-dependent glucose-6-phosphate dehydrogenase Fgd1	intermediary metabolism and respiration	P9WNE1	FGD_MYCTU	FUNCTION: Catalyzes the coenzyme F420-dependent oxidation of glucose 6-phosphate to 6-phosphogluconolactone (PubMed:18434308). Appears to have a role in resistance to oxidative stress, via its consumption of G6P that serves as a source of reducing power to combat oxidative stress in mycobacteria. More precisely, is likely involved in a F420-dependent anti-oxidant mechanism that protects M.tubercu…
RV0408	pta	491786	493859	+	-0.232547	0.64716	0.0564112	0.941552	0.239886	0.44112	0.0941368	0.810166	Involved at the last step (of two) in the conversion of acetate to acetyl-CoA [catalytic activity: acetyl-CoA + phosphate = CoA + acetyl phosphate].	Probable phosphate acetyltransferase Pta (phosphotransacetylase)	intermediary metabolism and respiration	P9WHP1	PTA_MYCTU	FUNCTION: Involved in acetate metabolism. {ECO:0000250}.
RV0409	ackA	493851	495009	+	-0.316576	0.250622	-0.297767	0.321483	-0.273732	0.184235	0.102962	0.68608	Involved at the first step (of two) in the conversion of acetate to acetyl-CoA [catalytic activity: ATP + acetate = ADP + acetyl phosphate].	Probable acetate kinase AckA (acetokinase)	intermediary metabolism and respiration	P9WQH1	ACKA_MYCTU	FUNCTION: Catalyzes the formation of acetyl phosphate from acetate and ATP. Can also catalyze the reverse reaction. {ECO:0000255|HAMAP-Rule:MF_00020}.
RV0410C	pknG	495062	497315	-	0.169919	0.684786	-0.164667	0.710491	-0.560203	0.00983262	-0.20885	0.456596	Involved in signal transduction (via phosphorylation). Thought to regulate amino-acid uptake and stationary-phase metabolism. Phosphorylates the peptide substrate myelin basic protein (MBP) at serine residues [catalytic activity: ATP + a protein = ADP + a phosphoprotein].	Serine/threonine-protein kinase PknG (protein kinase G) (STPK G)	regulatory proteins	P9WI73	PKNG_MYCTU	FUNCTION: Phosphorylates GarA. May play a role in metabolic regulation via control of the phosphorylation status of GarA. Plays a crucial role in the survival of mycobacteria within host macrophages, by blocking the intracellular degradation of mycobacteria in lysosomes. Required for intrinsic antibiotic resistance. {ECO:0000269|PubMed:17616581, ECO:0000269|PubMed:19019160, ECO:0000269|PubMed:195…
RV0411C	glnH	497314	498301	-	0.303788	0.570929	-0.123055	0.863156	-0.709697	0.0231874	-0.065942	0.890025	Involved in active transport of glutamine across the membrane (import). Interacts with the glutamine-transport system.	Probable glutamine-binding lipoprotein GlnH (GLNBP)	cell wall and cell processes	P96257	P96257_MYCTU
RV0412C	Rv0412c	498300	499620	-	0.248878	0.481748	-0.0936574	0.845703	-0.57802	0.00698928	-0.0091439	0.98255	Unknown	Possible conserved membrane protein	cell wall and cell processes	P96258	P96258_MYCTU
RV0413	mutT3	499713	500367	+	0.261465	0.719734	0.0947399	0.923562	-0.387346	0.352752	0.0169198	0.981163	Possibly involved in the go system responsible for removing an oxidatively damaged form of guanine (7,8-dihydro-8-oxoguanine) from DNA and the nucleotide pool. 8-oxo-dGTP is inserted opposite DA and DC residues of template DNA with almost equal efficiency thus leading to A.T to G.C transversions. MutT specifically degrades 8-oxo-dGTP to the monophosphate [catalytic activity: 8-oxo-dGTP + H2O = 8-…	Possible mutator protein MutT3 (7,8-dihydro-8-oxoguanine-triphosphatase) (8-oxo-dGTPase) (dGTP pyrophosphohydrolase)	information pathways	P9WIX9	MUTT3_MYCTU	FUNCTION: May be involved in the GO system responsible for removing an oxidatively damaged form of guanine (7,8-dihydro-8-oxoguanine, 8-oxo-dGTP) from DNA and the nucleotide pool. 8-oxo-dGTP is inserted opposite dA and dC residues of template DNA with almost equal efficiency thus leading to A.T to G.C transversions. MutT specifically degrades 8-oxo-dGTP to the monophosphate (By similarity). {ECO:…
RV0414C	thiE	500350	501019	-	0.708399	NA	0.629526	0.747443	-0.116121	0.935879	-0.103629	0.951529	Involved in thiamine biosynthesis. Condenses 4-methyl-5-(beta-hydroxyethyl)-thiazole monophosphate (THZ-P) and 4-amino-5-hydroxymethyl pyrimidine pyrophosphate (HMP-pp) to form thiamine monophosphate (TMP) [catalytic activity: 2-methyl-4-amino-5-hydroxymethylpyrimidine diphosphate + 4-4-methyl-5-(2-phosphonooxyethyl)-thiazole = diphosphate + thiamine monophosphate].	Thiamine-phosphate pyrophosphorylase ThiE (TMP pyrophosphorylase) (TMP-PPASE) (thiamine-phosphate synthase)	intermediary metabolism and respiration	P9WG75	THIE_MYCTU	FUNCTION: Condenses 4-methyl-5-(beta-hydroxyethyl)thiazole monophosphate (THZ-P) and 2-methyl-4-amino-5-hydroxymethyl pyrimidine pyrophosphate (HMP-PP) to form thiamine monophosphate (TMP). {ECO:0000269|PubMed:21818324}.
RV0415	thiO	501148	502171	+	0.102479	0.865333	0.130544	0.827564	-0.692755	0.0162427	-1.00166	0.00223495	Possibly involved in thiamine biosynthesis.	Possible thiamine biosynthesis oxidoreductase ThiO	intermediary metabolism and respiration	P96261	P96261_MYCTU
RV0416	thiS	502167	502374	+	1.76012	NA	0.808891	NA	0.617064	0.824531	1.02048	0.73479	Possibly involved in thiamine biosynthesis.	Possible protein ThiS	intermediary metabolism and respiration	P96262	P96262_MYCTU
RV0417	thiG	502366	503125	+	-0.504762	0.305853	-0.098541	0.893369	0.260294	0.521122	-0.253201	0.580638	Involved in thiamine biosynthesis. Required for the synthesis of the thiazole moiety of thiamine.	Probable thiamin biosynthesis protein ThiG (thiazole biosynthesis protein)	intermediary metabolism and respiration	P9WG73	THIG_MYCTU	FUNCTION: Catalyzes the rearrangement of 1-deoxy-D-xylulose 5-phosphate (DXP) to produce the thiazole phosphate moiety of thiamine. Sulfur is provided by the thiocarboxylate moiety of the carrier protein ThiS. In vitro, sulfur can be provided by H(2)S. {ECO:0000255|HAMAP-Rule:MF_00443}.
RV0418	lpqL	503496	504999	+	0.432595	0.408257	0.194006	0.77773	1.3278	5.03821e-06	1.75835	6.17626e-08	Function unknown; hydrolyzes peptides and/or proteins.	Probable lipoprotein aminopeptidase LpqL	cell wall and cell processes	P96264	LPQL_MYCTU	FUNCTION: An aminopeptidase; acts on free N-terminal amino groups with a very strong preference for Leu in the first position. {ECO:0000250|UniProtKB:Q9HZQ8}.
RV0419	lpqM	505086	506583	+	0.00925514	0.987381	-0.0638771	0.925772	0.140476	0.637792	0.299333	0.324993	Function unknown; possibly hydrolyzes peptides and/or proteins.	Possible lipoprotein peptidase LpqM	cell wall and cell processes	P96265	P96265_MYCTU
RV0420C	Rv0420c	506561	506972	-	-0.168586	NA	0.101825	0.941552	2.33445	3.6655e-07	1.31455	0.0203409	Unknown	Possible transmembrane protein	cell wall and cell processes	P96266	P96266_MYCTU
RV0421C	Rv0421c	507132	507762	-	-0.386161	0.572289	-0.253526	0.75007	-0.452843	0.31726	-0.677964	0.170208	Function unknown	Conserved hypothetical protein	conserved hypotheticals	P96267	P96267_MYCTU
RV0422C	thiD	507758	508556	-	-0.510266	0.280718	-0.398599	0.446672	0.43825	0.1721	-0.122752	0.777481	Involved in thiamine biosynthesis. Catalyzes the phosphorylation of HMP-P to HMP-pp [catalytic activity: ATP + 4-amino-2-methyl-5-phosphomethylpyrimidine = ADP + 4-amino-2-methyl-5-diphosphomethylpyrimidine].	Probable phosphomethylpyrimidine kinase ThiD (HMP-phosphate kinase) (HMP-P kinase)	intermediary metabolism and respiration	P9WG77	THID_MYCTU	FUNCTION: Catalyzes the phosphorylation of hydroxymethylpyrimidine phosphate (HMP-P) to HMP-PP, and of HMP to HMP-P. {ECO:0000250|UniProtKB:P76422}.
RV0423C	thiC	508582	510226	-	-0.339602	0.325967	-0.509617	0.137876	0.603782	0.00329206	0.910537	6.10211e-05	Involved in thiamine biosynthesis. Required for the synthesis of the hydromethylpyrimidine (HMP) moiety of thiamine (4-amino-2-methyl-5-hydroxymethylpyrimidine).	Probable thiamine biosynthesis protein ThiC	intermediary metabolism and respiration	P9WG79	THIC_MYCTU	FUNCTION: Catalyzes the synthesis of the hydroxymethylpyrimidine phosphate (HMP-P) moiety of thiamine from aminoimidazole ribotide (AIR) in a radical S-adenosyl-L-methionine (SAM)-dependent reaction. {ECO:0000255|HAMAP-Rule:MF_00089}.
RV0424C	Rv0424c	510377	510653	-	-0.263177	0.798413	-0.310897	0.761226	0.722979	0.1655	0.735743	0.216826	Unknown	Hypothetical protein	conserved hypotheticals	P96270	P96270_MYCTU
RV0425C	ctpH	510702	515322	-	-0.363603	0.354819	-0.460465	0.24417	-0.566873	0.0155272	-0.572213	0.0333599	Metal cation-transporting ATPase; possibly catalyzes the transport of an undetermined metal cation with the hydrolysis of ATP [catalytic activity: ATP + H(2)O + undetermined metal cation(in) = ADP + phosphate + undetermined metal cation(out)].	Possible metal cation transporting P-type ATPase CtpH	cell wall and cell processes	P96271	P96271_MYCTU
RV0426C	Rv0426c	515373	515817	-	-0.0991103	0.917627	-0.390504	0.610936	-0.449308	0.28576	-0.0765781	0.899324	Unknown	Possible transmembrane protein	cell wall and cell processes	P96272	P96272_MYCTU
RV0427C	xthA	516017	516893	-	-0.203048	0.709919	-0.101707	0.878355	0.748888	0.00960987	0.679294	0.0410048	Involved in base excision repair. Apurinic-apyrimidinic endonuclease. Supposed to remove the damaged DNA at cytosines and guanines by cleaving at the 3' side of the AP site by a beta-elimination reaction. Possibly exhibites 3'-5'-exonuclease, 3'-phosphomonoesterase, 3'-repair diesterase and ribonuclease H activities [catalytic activity: degradation of double-stranded DNA. It acts progressively in…	Probable exodeoxyribonuclease III protein XthA (exonuclease III) (EXO III) (AP endonuclease VI)	information pathways	P96273	P96273_MYCTU
RV0428C	Rv0428c	516895	517804	-	0.109945	NA	0.704749	0.424724	1.10874	0.0388386	0.757421	0.222692	Acetylation, substrate unknown	GCN5-related N-acetyltransferase	intermediary metabolism and respiration	P96274	P96274_MYCTU
RV0429C	def	517803	518397	-	0.146843	0.833054	-0.104105	0.889885	1.91311	9.11403e-12	2.4845	1.08457e-15	Removes the formyl group from the N-terminal met of newly synthesized proteins [catalytic activity: N-formyl-L-methionine + H2O = formate + L-methionine].	Probable polypeptide deformylase Def (PDF) (formylmethionine deformylase)	information pathways	P9WIJ3	DEF_MYCTU	FUNCTION: Removes the formyl group from the N-terminal Met of newly synthesized proteins. Requires at least a dipeptide for an efficient rate of reaction. N-terminal L-methionine is a prerequisite for activity but the enzyme has broad specificity at other positions (By similarity). {ECO:0000250}.
RV0430	Rv0430	518733	519042	+	0.632221	0.58231	0.845578	0.408112	4.17454	4.15304e-20	4.02133	3.65663e-16	Function unknown	Conserved hypothetical protein	conserved hypotheticals	P96276	P96276_MYCTU
RV0431	Rv0431	519073	519568	+	0.301366	0.549363	0.0249272	0.977563	1.46445	1.65476e-08	2.10491	1.57597e-13	Unknown	Putative tuberculin related peptide	cell wall and cell processes	P96277	P96277_MYCTU
RV0432	sodC	519600	520323	+	0.347341	0.397211	-0.0207731	0.980156	0.618372	0.0128564	1.16119	1.61803e-05	Destroys radicals which are normally produced within the cells and are toxic to biological systems [catalytic activity: 2 superoxide + 2 H+ = O2 + H2O2].	Periplasmic superoxide dismutase [Cu-Zn] SodC	virulence, detoxification, adaptation	P9WGE9	SODC_MYCTU	FUNCTION: Destroys radicals which are normally produced within the cells and which are toxic to biological systems. May play a role in favoring mycobacterial survival in phagocytes (By similarity). {ECO:0000250}.
RV0433	Rv0433	520324	521455	+	0.0835586	0.894413	-0.171738	0.767501	0.823049	0.00174345	1.43691	4.68921e-07	Function unknown	Conserved hypothetical protein	conserved hypotheticals	P9WPK9	GCS2_MYCTU	FUNCTION: ATP-dependent carboxylate-amine ligase which exhibits weak glutamate--cysteine ligase activity. {ECO:0000255|HAMAP-Rule:MF_01609}.
RV0434	Rv0434	521514	522168	+	0.0189763	0.982773	0.096061	0.924495	-0.535491	0.216177	-0.478493	0.33462	Function unknown	Conserved hypothetical protein	conserved hypotheticals	P96280	P96280_MYCTU
RV0435C	Rv0435c	522347	524534	-	0.181664	0.684786	0.0671423	0.908745	-0.607277	0.00984135	-0.433749	0.120339	ATPase; possibly catalyzes the transport of undetermined substrate with hydrolyse of ATP [catalytic activity: ATP + H(2)O + undetermined substrate(in) = ADP + phosphate + undetermined substrate(out)].	Putative conserved ATPase	cell wall and cell processes	P96281	P96281_MYCTU
RV0436C	pssA	524530	525391	-	0.234142	0.58231	0.076529	0.893369	0.93913	4.61245e-05	0.789062	0.00397453	Involved in phospholipid biosynthesis. Generates phosphatidylserine [catalytic activity: CDP-diacylglycerol + L-serine = CMP + O-SN-phosphatidyl-L-serine].	Probable CDP-diacylglycerol--serine O-phosphatidyltransferase PssA (PS synthase) (phosphatidylserine synthase)	lipid metabolism	P9WPG1	PSS_MYCTU
RV0437C	psd	525387	526083	-	0.379272	0.528773	0.337777	0.60393	-0.527681	0.177147	-0.104544	0.846954	Function unknown, but involved in lipid metabolism [catalytic activity: phosphatidyl-L-serine = phosphatidylethanolamine + CO(2)].	Possible phosphatidylserine decarboxylase Psd (PS decarboxylase)	lipid metabolism	P9WHQ5	PSD_MYCTU	FUNCTION: Catalyzes the formation of phosphatidylethanolamine (PtdEtn) from phosphatidylserine (PtdSer). {ECO:0000255|HAMAP-Rule:MF_00664}.
RV0438C	moeA2	526143	527361	-	0.328576	0.576685	0.424138	0.456042	0.558458	0.110139	-0.0870022	0.8703	Involved in molybdenum cofactor biosynthesis: involved in the biosynthesis of a demolybdo-cofactor (molybdopterin), necessary for molybdo-enzymes.	Probable molybdopterin biosynthesis protein MoeA2	intermediary metabolism and respiration	P9WJQ5	MOEA2_MYCTU	FUNCTION: Catalyzes the insertion of molybdate into adenylated molybdopterin with the concomitant release of AMP. {ECO:0000250}.
RV0439C	Rv0439c	527379	528315	-	0.295837	0.705996	0.490612	0.480604	1.41464	0.000191363	1.16588	0.00804988	Function unknown; possibly involved in cellular metabolism.	Probable dehydrogenase/reductase	intermediary metabolism and respiration	O53726	O53726_MYCTU
RV0440	groEL2	528608	530231	+	0.369838	0.574564	-0.14602	0.869903	2.3605	3.62057e-13	2.42811	3.88741e-11	Prevents misfolding and promotes the refolding and proper assembly of unfolded polypeptides generated under stress conditions.	60 kDa chaperonin 2 GroEL2 (protein CPN60-2) (GroEL protein 2) (65 kDa antigen) (heat shock protein 65) (cell wall protein A) (antigen A)	virulence, detoxification, adaptation	P9WPE7	CH602_MYCTU	FUNCTION: Prevents aggregation of substrate proteins and promotes their refolding (PubMed:15327959). {ECO:0000269|PubMed:15327959}.; FUNCTION: Recombinant extracellular protein activates expression of NF-kappa-B in immortalized human dermal endothelial cells in a TLR4-dependent, TLR2-independent manner. Activation occurs via MYD88-dependent and -independent pathways and requires TIRAP, TRIF, TRAM…
RV0441C	Rv0441c	530296	530725	-	-0.352594	NA	-0.624478	0.661922	-0.920867	0.246896	-0.778399	0.407393	Unknown	Hypothetical protein	conserved hypotheticals	P9WKW3	Y441_MYCTU
RV0442C	PPE10	530751	532215	-	-0.42223	0.307837	-0.225219	0.657164	-0.64818	0.0240844	-0.68009	0.0349287	Function unknown	PPE family protein PPE10	PE/PPE	P9WI41	PPE10_MYCTU	FUNCTION: Plays a major role in the integrity and stability of the capsule. {ECO:0000250|UniProtKB:B2HQQ1}.
RV0443	Rv0443	532396	532912	+	-0.0968359	0.896252	-0.230015	0.725178	-0.760137	0.0341845	-0.345699	0.432874	Function unknown	Conserved protein	conserved hypotheticals	O53728	O53728_MYCTU
RV0444C	rskA	533091	533790	-	-0.514709	0.217834	-0.885732	0.0286222	-0.769436	0.0102002	0.158216	0.68644	Regulates negatively Rv0445c|SIGK	Anti-sigma factor RskA (regulator of sigma K)	information pathways	P9WGX5	RSKA_MYCTU	FUNCTION: An anti-sigma factor for extracytoplasmic function (ECF) sigma factor SigK. ECF sigma factors are held in an inactive form by an anti-sigma factor until released by regulated intramembrane proteolysis (RIP). RIP occurs when an extracytoplasmic signal triggers a concerted proteolytic cascade to transmit information and elicit cellular responses. The membrane-spanning regulatory substrate…
RV0445C	sigK	533833	534397	-	-0.665963	0.162353	-0.667089	0.194478	-0.142198	0.724437	0.326611	0.418015	Involved in transcription mechanism. The sigma factor is an initiation factor that promotes attachment of the RNA polymerase to specific initiation sites and then is released.	Alternative RNA polymerase sigma factor SigK	information pathways	P9WGH7	SIGK_MYCTU	FUNCTION: Sigma factors are initiation factors that promote the attachment of RNA polymerase to specific initiation sites and are then released. Extracytoplasmic function (ECF) sigma factors are held in an inactive form by an anti-sigma factor until released by regulated intramembrane proteolysis. Sigma-K controls genes such as mpt70 and mpt83. {ECO:0000269|PubMed:15882422}.
RV0446C	Rv0446c	534445	535216	-	-0.641731	0.0990412	-0.727247	0.0860195	-2.06886	7.31923e-14	-2.07427	5.19952e-11	Unknown	Possible conserved transmembrane protein	cell wall and cell processes	O53731	O53731_MYCTU
RV0447C	ufaA1	535224	536508	-	-0.477376	0.262959	-0.585549	0.186838	-2.70961	2.03715e-23	-2.435	1.67642e-15	Transfers a methylene group from S-adenosyl-L-methionine to the cis double bond of an unsaturated fatty acid chain resulting in the replacement of the double bond with a methylene bridge [catalytic activity: S-adenosyl-L-methionine + phospholipid olefinic fatty acid = S-adenosyl-L-homocysteine + phospholipid cyclopropane fatty acid].	Probable cyclopropane-fatty-acyl-phospholipid synthase UfaA1 (cyclopropane fatty acid synthase) (CFA synthase)	lipid metabolism	O53732	UFAA1_MYCTU	FUNCTION: Involved in the biosynthesis of the tuberculostearic acid (10-methylstearic-acid or TSA), a constituent lipid of the mycobacterial cell wall. Catalyzes the transfer of the methyl group from S-adenosyl-L-methionine (SAM) to the double bond of oleic acid in phosphatidylethanolamine or phosphatidylcholine to produce TSA. {ECO:0000269|PubMed:24033595}.
RV0448C	Rv0448c	536504	537170	-	-0.21943	0.798623	-0.385769	0.628768	-3.6566	9.76464e-10	-4.18283	6.80437e-08	Function unknown	Conserved hypothetical protein	conserved hypotheticals	O53733	O53733_MYCTU
RV0449C	Rv0449c	537229	538549	-	-0.304355	0.632919	-0.507252	0.388468	-4.49164	1.57776e-35	-3.96717	1.63501e-23	Function unknown	Conserved hypothetical protein	conserved hypotheticals	O53734	O53734_MYCTU
RV0450C	mmpL4	538588	541492	-	0.15385	0.820159	0.101957	0.89107	0.966427	0.000665049	1.3885	9.79908e-06	Unknown. Thought to be involved in fatty acid transport.	Probable conserved transmembrane transport protein MmpL4	cell wall and cell processes	P9WJV3	MMPL4_MYCTU	FUNCTION: Part of an export system, which is required for biosynthesis and secretion of siderophores (PubMed:23431276). Essential for normal replication during the active-growth phase of the murine tuberculosis model (PubMed:15908378). {ECO:0000269|PubMed:15908378, ECO:0000269|PubMed:23431276}.
RV0451C	mmpS4	541488	541911	-	-0.0803745	0.943944	0.10011	0.938241	1.66961	0.000146837	1.98751	4.52634e-05	Unknown	Probable conserved membrane protein MmpS4	cell wall and cell processes	P9WJS9	MMPS4_MYCTU	FUNCTION: Part of an export system, which is required for biosynthesis and secretion of siderophores. Essential for virulence. {ECO:0000269|PubMed:23431276}.
RV0452	Rv0452	542142	542853	+	0.274919	0.705996	0.196619	0.811134	1.03312	0.00407673	0.977369	0.0192539	Possibly involved in transcriptional mechanism.	Possible transcriptional regulatory protein	regulatory proteins	O53737	O53737_MYCTU
RV0453	PPE11	543174	544731	+	-0.240007	0.698728	-0.383959	0.503153	-1.84927	2.67744e-08	-1.80588	2.36546e-06	Function unknown	PPE family protein PPE11	PE/PPE	P9WI39	PPE11_MYCTU	FUNCTION: May play an important role in the persistence of mycobacteria in host cells. May regulate the innate immune response of macrophages by promoting the production of pro-inflammatory cytokines and inhibiting the production of anti-inflammatory cytokines. Promotes the death of macrophages during infection. {ECO:0000269|PubMed:30366125}.
RV0455C	Rv0455c	545375	545822	-	-0.0270119	0.984346	-0.647649	0.575578	0.116409	0.883086	1.73088	0.00893359	Function unknown	Conserved protein	conserved hypotheticals	O53740	O53740_MYCTU
RV0456A	mazF1	547076	547358	-	0.414963	NA	0.229134	NA	-1.97132	0.21555	0.289621	0.87115	Function unknown	Possible toxin MazF1	virulence, detoxification, adaptation	Q6MX40	MAZF1_MYCTU	FUNCTION: Toxic component of a type II toxin-antitoxin (TA) system, its cognate antitoxin is MazE1 (Probable). Probably an endoribonuclease (By similarity). {ECO:0000250|UniProtKB:P9WIH9, ECO:0000305}.
RV0456B	mazE1	547344	547518	-	-1.13462	NA	-0.115361	NA	0	1	3.26099	0.647688	Unknown	Possible antitoxin MazE1	virulence, detoxification, adaptation	P0CL57	MAZE1_MYCTU	FUNCTION: Antitoxin component of a type II toxin-antitoxin (TA) system. {ECO:0000305}.
RV0456C	echA2	545889	546804	-	0.138523	NA	1.02875	0.170489	0.809932	0.117391	-0.741232	0.235845	Could possibly oxidize fatty acids using specific components [catalytic activity: (3S)-3-hydroxyacyl-CoA = trans-2(or 3)-enoyl-CoA + H(2)O].	enoyl-CoA hydratase EchA2 (enoyl hydrase) (unsaturated acyl-CoA hydratase) (crotonase)	lipid metabolism	O07179	O07179_MYCTU	FUNCTION: Could possibly oxidize fatty acids using specific components. {ECO:0000256|ARBA:ARBA00002994}.
RV0457C	Rv0457c	547586	549608	-	0.270643	0.562159	0.378805	0.390342	0.856391	0.000688889	0.785958	0.00666855	Function unknown; hydrolyzes peptides and/or proteins.	Probable peptidase	intermediary metabolism and respiration	O07178	O07178_MYCTU
RV0458	Rv0458	549675	551199	+	0.127441	0.879894	-0.0357976	0.975721	-2.56957	2.93966e-13	-2.56987	1.81624e-10	Interconversion aldehyde and acid [catalytic activity: an aldehyde + NAD+ + H2O = an acid + NADH].	Probable aldehyde dehydrogenase	intermediary metabolism and respiration	P9WNY1	ALDH_MYCTU
RV0459	Rv0459	551198	551690	+	-0.513733	0.464222	-0.137507	0.892893	-3.11359	4.45011e-11	-3.69937	9.47191e-12	Function unknown	Conserved hypothetical protein	conserved hypotheticals	O53744	O53744_MYCTU
RV0460	Rv0460	551749	551989	+	-1.00027	NA	-0.890304	0.610936	4.48471	4.52887e-08	3.6044	0.000163472	Function unknown	Conserved hydrophobic protein	conserved hypotheticals	O53745	O53745_MYCTU
RV0461	Rv0461	552026	552551	+	-0.355151	0.644843	-0.115253	0.910481	2.7161	9.8909e-14	1.95406	4.94572e-06	Unknown	Probable transmembrane protein	cell wall and cell processes	I6X961	I6X961_MYCTU
RV0462	lpdC	552614	554009	+	0.296255	0.670767	-0.100854	0.915318	1.50862	6.84899e-06	2.19424	3.5716e-09	Involved in energy metabolism. Lipoamide dehydrogenase is the E3 component of pyruvate dehydrogenase and the alpha-ketoacid dehydrogenase complex [catalytic activity: dihydrolipoamide + NAD(+) = lipoamide + NADH]. Also involved in antioxidant defense; LPDC|Rv0462, DLAT|Rv2215, AHPD|Rv2429, and AHPC|Rv2428 constitute an NADH-dependent peroxidase and peroxynitrite reductase that provides protection…	Dihydrolipoamide dehydrogenase LpdC (lipoamide reductase (NADH)) (lipoyl dehydrogenase) (dihydrolipoyl dehydrogenase) (diaphorase)	intermediary metabolism and respiration	P9WHH9	DLDH_MYCTU	FUNCTION: Lipoamide dehydrogenase is an essential component of the alpha-ketoacid dehydrogenase complexes, namely the pyruvate dehydrogenase (PDH) complex, the branched-chain alpha-ketoacid dehydrogenase (BCKADH) complex, and likely also the 2-oxoglutarate dehydrogenase (ODH) complex. Catalyzes the reoxidation of dihydrolipoyl groups which are covalently attached to the lipoate acyltransferase co…
RV0463	Rv0463	554016	554310	+	-0.25346	0.839386	0.229548	0.857418	2.74514	2.70408e-08	1.41799	0.0194417	Unknown	Probable conserved membrane protein	cell wall and cell processes	O53748	O53748_MYCTU
RV0464C	Rv0464c	554313	554886	-	-0.0481884	0.941887	-0.269724	0.566303	1.46523	4.07361e-10	1.83668	2.3511e-12	Function unknown	Conserved protein	conserved hypotheticals	O53749	O53749_MYCTU
RV0465C	Rv0465c	554882	556307	-	-0.171123	0.848605	0.0371877	0.975721	1.73385	1.39822e-06	1.42677	0.000624468	Possibly involved in transcriptional mechanism.	Probable transcriptional regulatory protein	regulatory proteins	P9WMI1	RAMB_MYCTU	FUNCTION: Involved in the control of the glyoxylate cycle. RamB negatively controls the expression of icl expression during growth on acetate as the sole carbon source. Does not regulate the expression of other genes involved in acetate metabolism. {ECO:0000269|PubMed:19767422}.
RV0466	Rv0466	556458	557253	+	0.717347	0.296484	0.320952	0.719337	0.586212	0.182537	1.54822	0.000702587	Function unknown	Conserved protein	conserved hypotheticals	O53751	O53751_MYCTU
RV0467	icl1	557527	558814	+	-0.968419	0.073881	-0.978659	0.107035	-0.121384	0.799491	-0.158814	0.760216	Involved in glyoxylate bypass (at the first step), an alternative to the tricarboxylic acid cycle (in bacteria, plants, and fungi) [catalytic activity: isocitrate = succinate + glyoxylate]. Involved in the persistence in the host.	Isocitrate lyase Icl (isocitrase) (isocitratase)	intermediary metabolism and respiration	P9WKK7	ACEA_MYCTU	FUNCTION: Involved in the persistence and virulence of M.tuberculosis. Catalyzes the reversible formation of succinate and glyoxylate from isocitrate, a key step of the glyoxylate cycle, which operates as an anaplerotic route for replenishing the tricarboxylic acid cycle during growth on fatty acid substrates (PubMed:10932251, PubMed:10963599, PubMed:18275086, PubMed:24354272). It could also cata…
RV0468	fadB2	558895	559756	+	-0.871182	0.0270232	-0.818394	0.079031	0.638509	0.0313429	0.544995	0.11545	Butyrate/butanol-producing pathway [catalytic activity: (S)-3-hydroxybutanoyl-CoA + NADP+ = 3-acetoacetyl-CoA + NADPH]	3-hydroxybutyryl-CoA dehydrogenase FadB2 (beta-hydroxybutyryl-CoA dehydrogenase) (BHBD)	lipid metabolism	P9WNP7	FADB2_MYCTU	FUNCTION: Catalyzes the NAD-dependent oxidation of beta-hydroxybutyryl-CoA to acetoacetyl-CoA in vitro at pH 10. Also catalyzes the reverse reaction albeit in a lower pH range of 5.5-6.5. The reverse reaction is able to use NADPH as well as NADH. {ECO:0000269|PubMed:20378648}.
RV0469	umaA	559888	560749	+	-0.353219	0.690145	-0.665722	0.400587	1.23099	0.00450379	2.18652	3.71701e-06	Involved in mycolic acid modification or synthesis.	Possible mycolic acid synthase UmaA	lipid metabolism	Q6MX39	UMAA_MYCTU	FUNCTION: Methyltransferase that modifies short-chain fatty acids. In vitro, catalyzes the transfer of the methyl group from S-adenosyl-L-methionine (SAM) to the double bond of phospholipid-linked oleic acid to produce tuberculostearic acid (10-methylstearic-acid or TSA). {ECO:0000269|PubMed:23435098}.
RV0470A	Rv0470A	561854	562295	-	-0.0538318	NA	0.0205171	0.992241	-2.1452	0.022946	-1.31578	0.160194	Unknown	Hypothetical protein	conserved hypotheticals	L7N651	L7N651_MYCTU
RV0470C	pcaA	560848	561712	-	-0.179234	0.736379	-0.361769	0.433526	0.410536	0.1361	0.657476	0.0287537	Involved in the mycolic acid modification or synthesis; essential for the cyclopropanation function. Required for cording and mycolic acid cyclopropane ring synthesis in the cell wall.	Mycolic acid synthase PcaA (cyclopropane synthase)	lipid metabolism	P9WPB3	CMAS3_MYCTU	FUNCTION: Involved in the phagosome maturation block (PMB). Catalyzes the conversion of a double bond to a cyclopropane ring at the proximal position of an alpha mycolic acid via the transfer of a methylene group from S-adenosyl-L-methionine. It can use cis, cis 11,14-eicosadienoic acid and linoelaidic acid as substrate. Cyclopropanated mycolic acids are key factors participating in cell envelope…
RV0471C	Rv0471c	562225	562714	-	-0.580395	NA	-0.350497	0.653155	-1.88333	0.000688889	-2.58273	0.000111911	Unknown	Hypothetical protein	conserved hypotheticals	O53756	O53756_MYCTU
RV0472C	Rv0472c	562723	563428	-	-0.217668	0.749533	-0.545025	0.344944	-0.175203	0.673705	0.567403	0.157288	Possibly involved in transcriptional mechanism.	Probable transcriptional regulatory protein (possibly TetR-family)	regulatory proteins	P9WMD9	Y472_MYCTU
RV0473	Rv0473	563564	564935	+	-0.551654	0.0188927	-0.616791	0.0228176	-0.465162	0.0128349	-0.488428	0.0230775	Unknown	Possible conserved transmembrane protein	cell wall and cell processes	I6Y3V3	I6Y3V3_MYCTU
RV0474	Rv0474	565021	565444	+	-0.187361	0.850639	-0.56158	0.461641	0.167373	0.754144	0.830606	0.0950027	Possibly involved in transcriptional mechanism.	Probable transcriptional regulatory protein	regulatory proteins	P9WMH9	Y474_MYCTU
RV0475	hbhA	565797	566397	+	1.05892	0.0919567	0.692874	0.350972	-1.63069	5.81155e-05	-1.70986	0.000218	Required for extrapulmonary dissemination. Mediates adherence to epithelial cells by binding to sulfated glycoconjugates present at the surface of these cells; binds heparin, dextran sulfate, fucoidan and chondroitin sulfate. Promotes hemagglutination of erythrocytes of certain host species. Induces mycobacterial aggregation.	Iron-regulated heparin binding hemagglutinin HbhA (adhesin)	cell wall and cell processes	P9WIP9	HBHA_MYCTU	FUNCTION: Required for extrapulmonary dissemination. Mediates adherence to epithelial cells by binding to sulfated glycoconjugates present at the surface of these cells; binds heparin, dextran sulfate, fucoidan and chondroitin sulfate. Promotes hemagglutination of erythrocytes of certain host species. Induces mycobacterial aggregation. {ECO:0000269|PubMed:11449276}.
RV0476	Rv0476	566508	566772	+	0.0068162	0.996971	-0.0441761	0.984334	0.699879	0.347169	0.156027	0.880668	Unknown	Possible conserved transmembrane protein	cell wall and cell processes	P9WKW1	Y476_MYCTU
RV0477	Rv0477	566776	567223	+	-0.0731219	0.941888	-0.220909	0.796968	0.209591	0.670043	-0.636551	0.223298	Unknown	Possible conserved secreted protein	cell wall and cell processes	P9WKV9	Y477_MYCTU
RV0478	deoC	567222	567897	+	-0.202552	0.714638	-0.206095	0.722093	-0.112606	0.751115	-0.148362	0.700617	Involved in nucleotide and deoxyribonucleotide catabolism [catalytic activity: 2-deoxy-D-ribose 5-phosphate = D-glyceraldehyde 3-phosphate + acetaldehyde].	Probable deoxyribose-phosphate aldolase DeoC (phosphodeoxyriboaldolase) (deoxyriboaldolase)	intermediary metabolism and respiration	P9WP03	DEOC_MYCTU	FUNCTION: Catalyzes a reversible aldol reaction between acetaldehyde and D-glyceraldehyde 3-phosphate to generate 2-deoxy-D-ribose 5-phosphate. {ECO:0000255|HAMAP-Rule:MF_00114}.
RV0479C	Rv0479c	567921	568968	-	0.0906152	0.918213	-0.336683	0.643628	0.421323	0.280618	1.53847	7.34794e-05	Unknown	Probable conserved membrane protein	cell wall and cell processes	P9WKV7	Y479_MYCTU
RV0480C	Rv0480c	568964	569807	-	0.0710653	0.921373	-0.000795254	0.998537	1.54065	3.90915e-08	1.47955	4.58786e-06	Function unknown; hydrolytic enzyme probably involved in cellular metabolism.	Possible amidohydrolase	intermediary metabolism and respiration	P9WJ01	Y480_MYCTU
RV0481C	Rv0481c	569988	570513	-	-0.0527533	0.950397	0.123343	0.882886	1.24306	0.000367292	1.19341	0.00233723	Unknown	Hypothetical protein	conserved hypotheticals	P9WKV5	Y481_MYCTU
RV0482	murB	570539	571649	+	0.878506	0.125879	1.35173	0.016948	1.69024	2.20149e-06	1.15908	0.00558193	Involved in cell wall formation; peptidoglycan biosynthesis [catalytic activity: UDP-N-acetylmuramate + NADP+ = UDP-N-acetyl-3-O-(1-carboxyvinyl)-D-glucosamine + NADPH].	Probable UDP-N-acetylenolpyruvoylglucosamine reductase MurB (UDP-N-acetylmuramate dehydrogenase)	cell wall and cell processes	P9WJL9	MURB_MYCTU	FUNCTION: Cell wall formation. {ECO:0000250}.
RV0483	lprQ	571710	573066	+	0.311719	0.348221	-0.24269	0.513254	-0.0366489	0.89128	0.556621	0.0124989	Unknown	Probable conserved lipoprotein LprQ	cell wall and cell processes	P9WKV3	LDT5_MYCTU	FUNCTION: Generates 3->3 cross-links in peptidoglycan, catalyzing the cleavage of the mDap(3)-D-Ala(4) bond of a tetrapeptide donor stem and the formation of a bond between the carbonyl of mDap(3) of the donor stem and the side chain of mDap(3) of the acceptor stem. Is specific for donor substrates containing a stem tetrapeptide since it cannot use pentapeptide stems. {ECO:0000269|PubMed:24041897…
RV0484C	Rv0484c	573046	573802	-	-0.119485	0.872362	-0.231908	0.729218	0.739753	0.0313429	0.765347	0.0527641	Function unknown; possibly involved in cellular metabolism.	Probable short-chain type oxidoreductase	intermediary metabolism and respiration	P9WGR5	Y484_MYCTU
RV0485	Rv0485	573984	575301	+	0.00639241	0.996403	-0.0553014	0.960566	-0.452864	0.210786	-0.597984	0.137397	Possibly involved in transcriptional mechanism.	Possible transcriptional regulatory protein	regulatory proteins	P9WKV1	Y485_MYCTU	FUNCTION: Positively regulates the expression of PE13 and PPE18. Can also regulate expression of some other genes. Plays a role in modulation of innate immune responses. {ECO:0000269|PubMed:19651861}.
RV0486	mshA	575348	576791	+	0.287315	0.570929	0.0449077	0.960566	-1.53804	2.72055e-09	-1.23022	3.8335e-05	Involved in the first step of mycothiol biosynthesis	Glycosyltransferase MshA	intermediary metabolism and respiration	P9WMY7	MSHA_MYCTU	FUNCTION: Catalyzes the transfer of an N-acetyl-glucosamine moiety to 1D-myo-inositol 3-phosphate to produce 1D-myo-inositol 2-acetamido-2-deoxy-glucopyranoside 3-phosphate in the mycothiol (MSH) biosynthesis pathway (PubMed:12754249). MSH and WhiB3 are probably part of a regulatory circuit that mediates gene expression upon acid stress (like that found in host macrophage phagosomes) (PubMed:2663…
RV0487	Rv0487	576787	577339	+	-0.292515	0.683828	-0.301049	0.688924	0.261402	0.53794	0.176848	0.723307	Function unknown	Conserved hypothetical protein	conserved hypotheticals	P9WKU9	Y487_MYCTU
RV0488	Rv0488	577664	578270	+	0.641331	NA	1.54051	0.241521	0.726841	0.430035	-0.678905	0.526285	Unknown; possibly involved in transport of lysine across the membrane.	Probable conserved integral membrane protein	cell wall and cell processes	P9WK33	Y488_MYCTU
RV0489	gpm1	578426	579176	+	0.0723368	0.902407	-0.175718	0.742957	0.469873	0.0702214	0.835908	0.00300992	Involved in glycolysis [catalytic activity: 1,3-diphosphoglycerate + 3-phosphoglycerate = 2,3-diphosphoglycerate + 3-phosphoglycerate].	Probable phosphoglycerate mutase 1 Gpm1 (phosphoglyceromutase) (PGAM) (BPG-dependent PGAM)	intermediary metabolism and respiration	P9WIC9	GPMA_MYCTU	FUNCTION: Catalyzes the interconversion of 2-phosphoglycerate and 3-phosphoglycerate. {ECO:0000255|HAMAP-Rule:MF_01039}.
RV0490	senX3	579349	580582	+	-0.034557	0.955085	-0.324461	0.50064	0.215472	0.466015	0.603819	0.0417266	Sensor part of a two component regulatory system. Probably forms part of a two-component regulatory system SENX3/REGX3; phosphorylates REGX3.	Putative two component sensor histidine kinase SenX3	regulatory proteins	P9WGK5	SENX3_MYCTU	FUNCTION: Probably forms part of a two-component regulatory system SenX3/RegX3. Phosphorylates RegX3 (Probable). {ECO:0000305}.
RV0491	regX3	580809	581493	+	0.155925	0.798623	-0.0460765	0.960566	1.16711	1.15022e-05	0.923137	0.00303119	Transcriptional regulatory protein part of the two component regulatory system REGX3/SENX3.	Two component sensory transduction protein RegX3 (transcriptional regulatory protein) (probably LuxR-family)	regulatory proteins	P9WGL9	REGX3_MYCTU	FUNCTION: Probably forms part of a two-component regulatory system RegX3/SenX3.
RV0492A	Rv0492A	583375	583705	-	1.1206	NA	0.387576	0.844375	-0.0677012	0.961686	-0.247631	0.87352	Unknown	Hypothetical protein	conserved hypotheticals	Q6MX36	Q6MX36_MYCTU
RV0492C	Rv0492c	581489	583379	-	0.200077	0.851405	0.709716	0.36413	-0.177161	0.771532	-0.966459	0.0891961	Function unknown; probably involved in cellular metabolism.	Probable oxidoreductase GMC-type	intermediary metabolism and respiration	P9WMV7	Y492_MYCTU
RV0493C	Rv0493c	583701	584691	-	0.30849	NA	0.44954	0.60393	0.151874	0.802714	-0.504342	0.415742	Function unknown	Conserved protein	conserved hypotheticals	P9WKU7	Y493_MYCTU
RV0494	Rv0494	584695	585424	+	0.608855	NA	1.38372	0.224691	0.422871	0.640256	-1.15624	0.227166	Involved in transcriptional mechanism.	Probable transcriptional regulatory protein (probably GntR-family)	regulatory proteins	P9WMG7	Y494_MYCTU
RV0495C	Rv0495c	585424	586315	-	0.0252347	0.951329	-0.237251	0.417855	0.56888	0.000769423	0.587545	0.00286049	Function unknown	Conserved hypothetical protein	conserved hypotheticals	P9WKU5	Y495_MYCTU
RV0496	Rv0496	586394	587381	+	-0.0315265	0.967902	-0.0982954	0.907166	0.833001	0.00937037	1.21868	0.000587621	Function unknown	Conserved hypothetical protein	conserved hypotheticals	P9WHV5	PPX1_MYCTU	FUNCTION: Degradation of inorganic polyphosphates (polyP). Releases orthophosphate processively from the ends of the polyP chain. Prefers short-chain length polyphosphates as substrates. Can also hydrolyze ATP and ADP substrates, but lacks GTPase activity. Cannot hydrolyze pppGpp to ppGpp. {ECO:0000269|PubMed:22880033}.
RV0497	Rv0497	587377	588310	+	0.0864747	0.85295	-0.0420157	0.941671	1.44116	1.93315e-14	1.22457	2.52075e-08	Unknown	Probable conserved transmembrane protein	cell wall and cell processes	P9WKU3	Y497_MYCTU
RV0498	Rv0498	588325	589168	+	0.240638	0.562159	0.346322	0.36413	0.331494	0.231709	0.202854	0.541404	Function unknown	Conserved hypothetical protein	conserved hypotheticals	P9WKU1	Y498_MYCTU
RV0499	Rv0499	589183	590059	+	0.19373	0.826791	0.545101	0.414561	1.20603	0.00178796	0.595322	0.213353	Function unknown	Conserved hypothetical protein	conserved hypotheticals	P9WKT9	Y499_MYCTU
RV0500	proC	590083	590971	+	0.148819	0.820845	0.026751	0.977455	0.789175	0.00554436	0.92713	0.00397447	Involved at the terminal (third) step in proline biosynthesis [catalytic activity: L-proline + NAD(P)+ = 1-pyrroline-5-carboxylate + NAD(P)H].	Probable pyrroline-5-carboxylate reductase ProC (P5CR) (P5C reductase)	intermediary metabolism and respiration	P9WHU7	P5CR_MYCTU	FUNCTION: Catalyzes the reduction of 1-pyrroline-5-carboxylate (PCA) to L-proline. {ECO:0000255|HAMAP-Rule:MF_01925}.
RV0500A	Rv0500A	591111	591348	+	0.370771	0.740568	0.369372	0.749907	2.05954	5.42571e-05	1.08888	0.0897635	Function unknown	Conserved protein	conserved hypotheticals	P9WKT7	Y500A_MYCTU
RV0501	galE2	591654	592785	+	-0.128059	0.845092	-0.438292	0.364501	-0.544506	0.0562779	0.273846	0.438309	Involved in galactose metabolism [catalytic activity: UDP-glucose = UDP-galactose].	Possible UDP-glucose 4-epimerase GalE2 (galactowaldenase) (UDP-galactose 4-epimerase) (uridine diphosphate galactose 4-epimerase) (uridine diphospho-galactose 4-epimerase)	intermediary metabolism and respiration	P9WKT3	Y501_MYCTU
RV0502	Rv0502	592791	593868	+	-0.275711	0.549363	-0.435149	0.317226	-0.953498	7.17449e-05	-0.908625	0.00100775	Function unknown	Conserved protein	conserved hypotheticals	P9WKT1	Y502_MYCTU
RV0503C	cmaA2	593871	594780	-	-0.0627522	0.925359	-0.405801	0.389153	0.0711084	0.842253	0.860288	0.00430405	Essential for the cyclopropanation function. Transfers a methylene group from S-adenosyl-L-methionine to the cis double bond of an unsaturated fatty acid chain resulting in the replacement of the double bond with a methylene bridge. Mycolic acids, which represent the major constituent of mycobacterial cell wall complex, act as substrates [catalytic activity: S-adenosyl-L-methionine + phospholipid…	Cyclopropane-fatty-acyl-phospholipid synthase 2 CmaA2 (cyclopropane fatty acid synthase) (CFA synthase) (cyclopropane mycolic acid synthase 2) (mycolic acid trans-cyclopropane synthetase)	lipid metabolism	P9WPB5	CMAS2_MYCTU	FUNCTION: Catalyzes the formation of trans cyclopropanated ketomycolate or methoxymycolate through the conversion of a double bond to a cyclopropane ring at the proximal position of an oxygenated mycolic acid via the transfer of a methylene group from S-adenosyl-L-methionine. In the absence of MmaA2, CmaA2 has a non-specific cis-cyclopropanating activity and is able to catalyze the conversion of …
RV0504C	Rv0504c	594802	595303	-	-0.163564	0.865333	-0.271098	0.764488	0.325929	0.514876	1.22723	0.00946361	Function unknown	Conserved protein	conserved hypotheticals	P9WFK3	Y504_MYCTU
RV0505C	serB1	595464	596586	-	0.557971	0.0974562	0.455421	0.234366	-1.69542	1.96518e-12	-1.4352	1.42634e-07	Removes a phosphate from phosphoserine [catalytic activity: phosphoserine + H2O = serine + phosphate].	Possible phosphoserine phosphatase SerB1 (PSP) (O-phosphoserine phosphohydrolase) (pspase)	intermediary metabolism and respiration	P9WGJ3	SERB1_MYCTU	FUNCTION: Likely catalyzes the dephosphorylation of O-phospho-L-serine into L-serine. {ECO:0000305|PubMed:25037224}.
RV0506	mmpS2	596759	597203	+	-0.843971	0.31019	0.0232679	0.987868	3.05975	7.09275e-11	2.07007	0.000107574	Unknown	Probable conserved membrane protein MmpS2	cell wall and cell processes	P9WJT3	MMPS2_MYCTU
RV0507	mmpL2	597199	600106	+	-0.30256	0.563443	0.181782	0.771155	1.18237	1.31259e-05	0.898269	0.0043598	Unknown. Thought to be involved in fatty acid transport.	Probable conserved transmembrane transport protein MmpL2	cell wall and cell processes	P9WJV7	MMPL2_MYCTU
RV0508	Rv0508	600098	600392	+	-0.0798534	NA	-0.00652067	0.997333	1.00079	0.132922	0.652129	0.428842	Function unknown	Conserved hypothetical protein	conserved hypotheticals	P9WKS9	Y508_MYCTU
RV0509	hemA	600441	601848	+	0.143491	0.743097	-0.0389058	0.954236	-0.721374	0.000495217	-0.574469	0.0176443	Involved in porphyrin biosynthesis by the C5 pathway (at the first step) [catalytic activity: glutamyl-tRNA(GLU) + NADPH = glutamate-1-semialdehyde + NADP+ + tRNA(GLU)].	Probable glutamyl-tRNA reductase HemA (GLUTR)	intermediary metabolism and respiration	P9WMP7	HEM1_MYCTU	FUNCTION: Catalyzes the NADPH-dependent reduction of glutamyl-tRNA(Glu) to glutamate 1-semialdehyde (GSA). {ECO:0000255|HAMAP-Rule:MF_00087}.
RV0510	hemC	601857	602787	+	0.207549	0.79424	-0.0812454	0.938241	-1.51651	1.09384e-05	-1.09689	0.00667508	Involved in porphyrin biosynthesis by the C5 pathway (at the fourth step). Tetrapolymerization of the monopyrrole PBG into the hydroxymethylbilane preuroporphyrinogen in several discrete steps [catalytic activity: 4 porphobilinogen + H2O = hydroxymethylbilane + 4 NH3].	Probable porphobilinogen deaminase HemC (PBG) (hydroxymethylbilane synthase) (HMBS) (pre-uroporphyrinogen synthase)	intermediary metabolism and respiration	P9WMP3	HEM3_MYCTU	FUNCTION: Tetrapolymerization of the monopyrrole PBG into the hydroxymethylbilane pre-uroporphyrinogen in several discrete steps. {ECO:0000250}.
RV0511	hemD	602819	604517	+	0.45802	0.286133	0.167599	0.774411	-2.25358	3.78644e-20	-2.24967	8.52069e-16	Possibly involved in the biosynthesis of siroheme and cobalamin [catalytic activity: 2 S-adenosyl-L-methionine + uroporphyrin III = 2 S-adenosyl-L-homocysteine + sirohydrochlorin].	Probable uroporphyrin-III C-methyltransferase HemD (uroporphyrinogen III methylase) (urogen III methylase) (SUMT) (urogen III methylase) (UROM)	intermediary metabolism and respiration	Q6MX34	Q6MX34_MYCTU
RV0512	hemB	604602	605592	+	0.314075	0.38925	0.104247	0.840572	-2.36883	4.61495e-30	-1.98189	3.9046e-17	Involved in porphyrin and heme biosynthesis (at the second step) [catalytic activity: 2 5-aminolevulinate = porphobilinogen + 2 H2O].	Probable delta-aminolevulinic acid dehydratase HemB (porphobilinogen synthase) (ALAD) (ALADH)	intermediary metabolism and respiration	P9WMP5	HEM2_MYCTU	FUNCTION: Catalyzes an early step in the biosynthesis of tetrapyrroles. Binds two molecules of 5-aminolevulinate per subunit, each at a distinct site, and catalyzes their condensation to form porphobilinogen (By similarity). {ECO:0000250}.
RV0513	Rv0513	605604	606153	+	0.430661	0.177686	0.238833	0.541501	-1.38384	7.76234e-12	-1.20369	2.18934e-07	Unknown	Possible conserved transmembrane protein	cell wall and cell processes	O33358	O33358_MYCTU
RV0514	Rv0514	606149	606449	+	0.242992	NA	0.569839	0.562493	-0.236968	0.749935	-1.65216	0.0318152	Unknown	Possible transmembrane protein	cell wall and cell processes	O33359	O33359_MYCTU
RV0515	Rv0515	606551	608063	+	0.212699	0.531391	-0.0137927	0.982077	-1.65826	1.46993e-19	-1.26585	1.43354e-09	Function unknown	Conserved 13E12 repeat family protein	insertion seqs and phages	O33360	O33360_MYCTU
RV0516C	Rv0516c	608059	608536	-	-0.451707	0.374978	-0.564908	0.277644	0.398554	0.22244	0.152794	0.715017	May be involved in regulating sigma factor	Possible anti-anti-sigma factor	information pathways	O33361	OPRA_MYCTU	FUNCTION: Part of a signaling pathway that enables adaptation to osmotic stress through cell wall remodeling and virulence factor production (PubMed:24309377). Unphosphorylated OprA forms a complex with the anti-anti-sigma-factor paralog Rv2638 that dissociates on OprA phosphorylation by PknD (PubMed:17411339). Phosphorylation of OprA may stimulate the release of SigF from an inhibitory complex a…
RV0517	Rv0517	608746	610057	+	0.0393436	0.937642	0.146422	0.70814	1.34306	1.53472e-13	1.2324	2.13292e-09	Function unknown; probably involved in cellular metabolism.	Possible membrane acyltransferase	intermediary metabolism and respiration	O33362	O33362_MYCTU
RV0518	Rv0518	610188	610884	+	0.732868	NA	0.924125	0.260122	1.10169	0.0296582	1.6481	0.00201775	Unknown	Possible exported protein	cell wall and cell processes	O33363	GDSL_MYCTU	FUNCTION: GDSL lipase that catalyzes the hydrolysis of p-nitrophenyl (pNP) esters. pNP-decanoate (C10) is the preferred substrate. It can also use pNP-octanoate (C8), pNP-dodecanoate (C12) and pNP-tetradecanoate (C14). Has lower activity with pNP-butyrate (C4), pNP-palmitate (C16) and pNP-stearate (C18) (PubMed:31125644). Does not show phospholipase A1 activity (PubMed:31125644). Might help bacte…
RV0519C	Rv0519c	611172	612075	-	0.095684	0.915608	0.538137	0.400618	2.12434	4.39361e-10	1.4401	0.000305675	Unknown; could have possibly a lipolytic activity.	Possible conserved membrane protein	cell wall and cell processes	O33364	O33364_MYCTU
RV0522	gabP	613038	614343	+	-0.671585	0.208475	-0.364843	0.572436	0.382426	0.309407	-0.189756	0.684525	Involved in 4-aminobutyrate (GABA) degradation pathway. Transporter for GABA. Responsible for the translocation of the substrate across the membrane.	Probable GABA permease GabP (4-amino butyrate transport carrier) (GAMA-aminobutyrate permease)	cell wall and cell processes	L7N6B9	L7N6B9_MYCTU
RV0523C	Rv0523c	614326	614722	-	-0.63947	NA	-0.317443	0.796968	0.336093	0.690566	0.544364	0.501717	Function unknown	Conserved protein	conserved hypotheticals	O06389	O06389_MYCTU
RV0524	hemL	614835	616224	+	0.426601	0.434159	0.196767	0.780766	-1.19721	0.000123912	-1.23069	0.000634009	Involved in porphyrin biosynthesis by the C5 pathway (at the second step) [catalytic activity: (S)-4-amino-5-oxopentanoate = 5-aminolevulinate].	Probable glutamate-1-semialdehyde 2,1-aminomutase HemL (GSA) (glutamate-1-semialdehyde aminotransferase) (GSA-at)	intermediary metabolism and respiration	P9WMN9	GSA_MYCTU
RV0525	Rv0525	616223	616832	+	0.256103	0.698728	0.119749	0.887233	-0.125212	0.772878	-0.36557	0.405571	Function unknown	Conserved protein	conserved hypotheticals	O06391	Y525_MYCTU
RV0526	Rv0526	616846	617497	+	0.19914	0.720434	0.0907366	0.894656	-1.6554	1.45291e-08	-1.1733	0.000401012	Possibly acts on thioredoxin	Possible thioredoxin protein (thiol-disulfide interchange protein)	intermediary metabolism and respiration	O06392	O06392_MYCTU
RV0527	ccdA	617493	618273	+	0.152121	0.851405	0.0074581	0.996193	-1.45694	1.46166e-05	-1.32087	0.000671409	Possibly involved in cytochrome C synthesis. Might transfer reducing equivalents across the cytoplasmic membrane, promoting efficient disulfide bond isomerization of proteins localized on the outer surface of the membrane.	Possible cytochrome C-type biogenesis protein CcdA	intermediary metabolism and respiration	L7N671	L7N671_MYCTU
RV0528	Rv0528	618305	619895	+	0.284822	0.591505	0.20093	0.74374	-1.56949	5.11569e-08	-1.67814	3.92531e-07	Unknown	Probable conserved transmembrane protein	cell wall and cell processes	O06394	O06394_MYCTU
RV0529	ccsA	619891	620866	+	0.0799433	0.903634	0.250689	0.654578	0.291694	0.36209	-0.120675	0.766023	Required during cytochrome biogenesis at the step of heme attachment.	Possible cytochrome C-type biogenesis protein CcsA	intermediary metabolism and respiration	O06393	O06393_MYCTU
RV0530	Rv0530	620907	622125	+	0.186851	0.831209	0.0316771	0.98056	0.164014	0.726565	0.0754897	0.899035	Function unknown	Conserved protein	conserved hypotheticals	O06396	O06396_MYCTU
RV0530A	Rv0530A	622121	622283	-	-1.17097	NA	-1.17808	NA	1.45162	0.326212	1.58668	0.324489	Unknown	Conserved protein	conserved hypotheticals	V5QPR5	V5QPR5_MYCTU
RV0531	Rv0531	622329	622647	+	-0.290844	NA	-0.208164	0.83088	1.08694	0.0192925	1.05731	0.0447659	Unknown	Possible conserved membrane protein	cell wall and cell processes	O06397	O06397_MYCTU
RV0532	PE_PGRS6	622793	624578	+	0.345688	0.44726	0.3139	0.52974	-1.3686	2.77507e-07	-1.11364	0.000270428	Function unknown	PE-PGRS family protein PE_PGRS6	PE/PPE	L0T3X8	L0T3X8_MYCTU
RV0533C	fabH	624473	625481	-	0.0286992	0.961776	0.0686055	0.922497	1.35129	7.74618e-08	1.27054	9.75657e-06	Involved in fatty acid biosynthesis. Catalyzes the condensation reaction of fatty acid synthesis by the addition to an acyl acceptor of two carbons from malonyl-ACP. KAS III catalyzes the first condensation reaction which initiates fatty acid synthesis and may therefore play a role in governing the total rate of fatty acid production. Possesses both acetoacetyl-ACP synthase and acetyl transacylas…	3-oxoacyl-[acyl-carrier-protein] synthase III FabH (beta-ketoacyl-ACP synthase III) (KAS III)	lipid metabolism	P9WNG3	FABH_MYCTU	FUNCTION: Catalyzes the condensation reaction of fatty acid synthesis by the addition to an acyl acceptor of two carbons from malonyl-ACP. Catalyzes the first condensation reaction which initiates fatty acid synthesis and may therefore play a role in governing the total rate of fatty acid production. Possesses both acetoacetyl-ACP synthase and acetyl transacylase activities. Has some substrate sp…
RV0534C	menA	625562	626441	-	0.293907	0.35252	0.272916	0.409541	0.653069	0.000833652	0.4678	0.0457641	Involved in menaquinone biosynthesis. Conversion of 1,4-dihydroxy-2-naphthoate (DHNA) to dimethylmenaquinone (DMK). Attaches octaprenylpyrophosphate, a membrane-bound 40-carbon side chain to DHNA. The conversion of DHNA to DMK proceeds in three stages: the removal of the carboxyl group of DHNA as CO2, the attachment of the isoprenoid side chain, and a quinol-to-quinone oxidation, which is thought…	1,4-dihydroxy-2-naphthoate octaprenyltransferase MenA (DHNA-octaprenyltransferase)	intermediary metabolism and respiration	P9WIP3	MENA_MYCTU	FUNCTION: Conversion of 1,4-dihydroxy-2-naphthoate (DHNA) to demethylmenaquinone (DMK). Can use a variety of allylic isoprenyl diphosphates as substrates but has a requirement for at least three isoprene units. {ECO:0000269|PubMed:30978223}.
RV0535	Rv0535	626457	627252	+	0.169229	NA	0.767714	0.431133	-0.219079	0.800424	-0.418957	0.616773	Phosphorylates 5'-methylthioadenosin [catalytic activity: 5'-methylthioadenosine + phosphate = adenine + 5-methylthio-D-ribose 1-phosphate].	Probable 5'-methylthioadenosine phosphorylase Pnp (MTA phosphorylase)	intermediary metabolism and respiration	O06401	MTAP_MYCTU	FUNCTION: Catalyzes the reversible phosphorylation of S-methyl-5'-thioadenosine (MTA) to adenine and 5-methylthioribose-1-phosphate. Involved in the breakdown of MTA, a major by-product of polyamine biosynthesis. Responsible for the first step in the methionine salvage pathway after MTA has been generated from S-adenosylmethionine. Prefers MTA, with 2% activity on adenosine, 0.8% activity on S-ad…
RV0536	galE3	627248	628289	+	0.317101	NA	0.476241	0.35408	-0.608388	0.112374	-0.235661	0.603158	Possibly involved in galactose metabolism [catalytic activity: UDP-glucose = UDP-galactose].	Probable UDP-glucose 4-epimerase GalE3 (galactowaldenase) (UDP-galactose 4-epimerase) (uridine diphosphate galactose 4-epimerase) (uridine diphospho-galactose 4-epimerase)	intermediary metabolism and respiration	L7N670	L7N670_MYCTU
RV0537C	Rv0537c	628298	629732	-	-0.0403138	0.943222	-0.0847659	0.877072	1.20308	8.79964e-09	0.903104	0.000255149	Unknown	Probable integral membrane protein	cell wall and cell processes	O06403	O06403_MYCTU
RV0538	Rv0538	630040	631687	+	0.0184892	0.973254	-0.200134	0.670445	-0.425806	0.0766638	-0.236791	0.427578	Unknown	Possible conserved membrane protein	cell wall and cell processes	O06404	O06404_MYCTU
RV0539	Rv0539	631743	632376	+	-0.268376	NA	-0.0246643	0.987868	0.498317	0.413808	-0.38511	0.60255	Substrate (sugar) unknown [catalytic activity: NDP-sugar + dolichyl phosphate = NDP + dolichyl sugar phosphate].	Probable dolichyl-phosphate sugar synthase (dolichol-phosphate sugar synthetase) (dolichol-phosphate sugar transferase) (sugar phosphoryldolichol synthase)	intermediary metabolism and respiration	P9WMY1	Y539_MYCTU
RV0540	Rv0540	632372	633035	+	-0.0254215	NA	0.23872	0.845703	0.225142	0.740005	-0.930159	0.175864	Function unknown	Conserved hypothetical protein	conserved hypotheticals	O06406	O06406_MYCTU
RV0541C	Rv0541c	633055	634405	-	0.335581	0.456025	0.476036	0.283328	-0.72441	0.00874459	-0.939359	0.00255816	Unknown	Probable conserved integral membrane protein	cell wall and cell processes	O06407	O06407_MYCTU
RV0542C	menE	634416	635505	-	0.0450753	0.963289	0.122252	0.911761	-1.21206	0.00570776	-1.66405	0.000891589	Involved in menaquinone biosynthesis. O-succinylbenzoic acid (OSB) to O-succinylbenzoyl-CoA (OSB-CoA) [catalytic activity: ATP + O-succinylbenzoate + CoA = AMP + diphosphate + O-succinylbenzoyl-CoA].	Possible O-succinylbenzoic acid--CoA ligase MenE (OSB-CoA synthetase) (O-succinylbenzoate-CoA synthase)	intermediary metabolism and respiration	P9WQ39	MENE_MYCTU	FUNCTION: Converts 2-succinylbenzoate (OSB) to 2-succinylbenzoyl-CoA (OSB-CoA). May be involved in the biosynthesis of menaquinone (By similarity). {ECO:0000250}.
RV0543C	Rv0543c	635573	635876	-	-0.113807	0.939198	-0.326176	0.797632	1.54142	0.00484978	1.59285	0.0113479	Function unknown	Conserved protein	conserved hypotheticals	O06409	O06409_MYCTU
RV0544C	Rv0544c	635935	636214	-	0.0141369	NA	0.211445	NA	-0.00766924	1	3.18906	0.141593	Unknown	Possible conserved transmembrane protein	cell wall and cell processes	O06410	O06410_MYCTU
RV0545C	pitA	636210	637464	-	0.198957	0.656917	0.0296045	0.968673	0.263811	0.296145	0.0405783	0.912648	Involved in low-affinity inorganic phosphate transport across the membrane. Responsible for the translocation of the substrate across the membrane.	Probable low-affinity inorganic phosphate transporter integral membrane protein PitA	cell wall and cell processes	P9WIA7	PIT_MYCTU	FUNCTION: Low-affinity inorganic phosphate transport. {ECO:0000250}.
RV0546C	Rv0546c	637583	637970	-	-0.0098838	0.990755	0.134618	0.866443	2.47622	2.88773e-16	2.60471	2.86051e-15	Function unknown	Conserved protein	conserved hypotheticals	O06412	O06412_MYCTU
RV0547C	Rv0547c	638032	638917	-	0.31794	0.679318	0.2641	0.75462	1.35122	0.000350349	1.33174	0.00217074	Function unknown; probably involved in cellular metabolism.	Possible oxidoreductase	intermediary metabolism and respiration	O06413	O06413_MYCTU
RV0548C	menB	639012	639957	-	-0.270334	0.546806	-0.435563	0.298906	0.928889	0.000100656	1.02095	0.000180502	Involved in menaquinone biosynthesis. Convert O-succinylbenzoyl-CoA (OSB-CoA) to 1,4-dihydroxy-2-naphthoic acid (DHNA) [catalytic activity: O-succinylbenzoyl-CoA = 1,4-dihydroxy-2-naphthoate + CoA].	Naphthoate synthase MenB (dihydroxynaphthoic acid synthetase) (DHNA synthetase)	intermediary metabolism and respiration	P9WNP5	MENB_MYCTU	FUNCTION: Converts o-succinylbenzoyl-CoA (OSB-CoA) to 1,4-dihydroxy-2-naphthoyl-CoA (DHNA-CoA). {ECO:0000255|HAMAP-Rule:MF_01934, ECO:0000269|PubMed:12909628}.
RV0549C	vapC3	640228	640642	-	-0.401829	NA	-0.762374	0.483628	1.11771	0.0797713	0.532304	0.535249	Unknown	Possible toxin VapC3	virulence, detoxification, adaptation	P9WFB7	VAPC3_MYCTU	FUNCTION: Toxic component of a type II toxin-antitoxin (TA) system. An RNase (By similarity). Upon expression in M.smegmatis inhibits colony formation. Its toxic effect is neutralized by coexpression with cognate antitoxin VapB3. {ECO:0000255|HAMAP-Rule:MF_00265, ECO:0000269|PubMed:20011113}.
RV0550C	vapB3	640638	640905	-	-0.561263	NA	-1.28331	0.146207	2.40658	1.19703e-06	2.97067	7.59351e-07	Unknown	Possible antitoxin VapB3	virulence, detoxification, adaptation	P9WJ59	VAPB3_MYCTU	FUNCTION: Antitoxin component of a type II toxin-antitoxin (TA) system. Upon expression in M.smegmatis neutralizes the effect of cognate toxin VapC3. {ECO:0000269|PubMed:20011113}.
RV0551C	fadD8	641096	642812	-	-0.0871929	0.852143	0.124587	0.77773	1.019	1.72615e-07	0.801522	0.000390222	Function unknown, but involved in lipid degradation.	Probable fatty-acid-CoA ligase FadD8 (fatty-acid-CoA synthetase) (fatty-acid-CoA synthase)	lipid metabolism	O06417	FAC8_MYCTU	FUNCTION: Catalyzes the activation of medium/long-chain fatty acids as acyl-coenzyme A (acyl-CoA). {ECO:0000269|PubMed:19182784}.
RV0552	Rv0552	642889	644494	+	-0.400108	0.317869	-0.0968895	0.870898	0.649512	0.0118371	0.221634	0.508987	Function unknown	Conserved protein	conserved hypotheticals	O06418	O06418_MYCTU
RV0553	menC	644490	645471	+	-0.170232	0.83782	0.216275	0.782385	0.721465	0.0614801	0.0241709	0.973656	Possibly involved in menaquinone biosynthesis. Catalyzes a syn cycloisomerization [catalytic activity: 2,5-dihydro-5-oxofuran-2-acetate = cis,cis-hexadienedioate].	Probable muconate cycloisomerase MenC (cis,cis-muconate lactonizing enzyme) (MLE)	intermediary metabolism and respiration	P9WJP3	MENC_MYCTU	FUNCTION: Converts 2-succinyl-6-hydroxy-2,4-cyclohexadiene-1-carboxylate (SHCHC) to 2-succinylbenzoate (OSB). {ECO:0000255|HAMAP-Rule:MF_00470}.
RV0554	bpoC	645467	646256	+	0.21809	0.646719	0.106331	0.857564	1.22188	6.36692e-07	1.48141	5.16071e-08	Supposedly involved in detoxification reactions.	Possible peroxidase BpoC (non-haem peroxidase)	virulence, detoxification, adaptation	P9WNH1	BPOC_MYCTU
RV0555	menD	646298	647963	+	0.16539	0.715784	-0.00451374	0.996193	-0.124885	0.662804	-0.150642	0.633155	Involved in menaquinone biosynthesis (at the first step) [catalytic activity 1: isochorismate + 2-ketoglutarate = 2-succinyl-6-hydroxy-2,4-cyclohexadiene-1-carboxylate + pyruvate + CO(2)] [catalytic activity 2: 2-oxoglutarate = succinate semialdehyde + CO(2)].	Probable bifunctional menaquinone biosynthesis protein MenD : 2-succinyl-6-hydroxy-2,4-cyclohexadiene-1-carboxylate synthase (SHCHC synthase) + 2-oxoglutarate decarboxylase (alpha- ketoglutarate decarboxylase) (KDC)	intermediary metabolism and respiration	P9WK11	MEND_MYCTU	FUNCTION: Catalyzes the thiamine diphosphate-dependent decarboxylation of 2-oxoglutarate and the subsequent addition of the resulting succinic semialdehyde-thiamine pyrophosphate anion to isochorismate to yield 2-succinyl-5-enolpyruvyl-6-hydroxy-3-cyclohexene-1-carboxylate (SEPHCHC). {ECO:0000255|HAMAP-Rule:MF_01659}.
RV0556	Rv0556	647959	648475	+	-0.00910972	0.996403	-0.324289	0.77773	0.73408	0.18107	1.53869	0.00776226	Unknown	Probable conserved transmembrane protein	cell wall and cell processes	O06422	O06422_MYCTU
RV0557	mgtA	648536	649673	+	-0.136788	0.772436	-0.143923	0.768627	-0.759158	0.002456	-0.766548	0.00750577	Involved in lipomannan (LM) biosynthesis	Mannosyltransferase MgtA	lipid metabolism	P9WMY5	MGTA_MYCTU	FUNCTION: Catalyzes the addition of a mannose residue from GDP-D-mannose to GlcAGroAc2 to generate 1,2-di-O-C16/C18:1-(alpha-D-mannopyranosyl)-(1-4)-(alpha-D-glucopyranosyluronic acid)-(1-3)-glycerol(ManGlcAGroAc2). {ECO:0000269|PubMed:19395496}.
RV0558	menH	649689	650394	+	-0.370538	0.271412	-0.470814	0.174162	0.102678	0.709394	-0.0648357	0.849947	Involved in menaquinone biosynthesis (at the last step) converts DMKH2 into MKH2 [catalytic activity: S-adenosyl-L-methionine + demethylmenaquinol = S-adenosyl-L-homocysteine + menaquinol].	Probable ubiquinone/menaquinone biosynthesis methyltransferase MenH (2-heptaprenyl-1,4-naphthoquinone methyltransferase)	intermediary metabolism and respiration	P9WFR3	MENG_MYCTU	FUNCTION: Methyltransferase required for the conversion of demethylmenaquinol (DMKH2) to menaquinol (MKH2). {ECO:0000255|HAMAP-Rule:MF_01813}.
RV0559C	Rv0559c	650407	650746	-	-0.478186	0.463961	-0.871979	0.159624	-0.381809	0.368687	0.770575	0.0775976	Unknown	Possible conserved secreted protein	cell wall and cell processes	P9WKL3	Y559_MYCTU
RV0560C	Rv0560c	650779	651505	-	-0.472039	0.308511	-0.598833	0.199884	-1.53818	9.47994e-07	-1.53999	2.10824e-05	Possibly causes methylation	Possible benzoquinone methyltransferase (methylase)	intermediary metabolism and respiration	P9WKL5	Y560_MYCTU
RV0561C	Rv0561c	651529	652756	-	0.027838	0.961126	0.122959	0.82532	0.281851	0.325638	0.0312404	0.941141	Function unknown; probably involved in cellular metabolism.	Possible oxidoreductase	intermediary metabolism and respiration	P9WNY9	MENJ_MYCTU	FUNCTION: Catalyzes the reduction of a single double bond in the isoprenoid tail of menaquinone (MK-9) in M.tuberculosis, likely the beta-isoprene unit, forming the predominant form of menaquinone found in mycobacteria, MK-9(II-H2). Is required for M.tuberculosis survival in host macrophages. {ECO:0000269|PubMed:26436137}.
RV0562	grcC1	652771	653779	+	-0.0731537	0.928751	-0.424534	0.471178	0.551063	0.0971022	1.04168	0.0036028	Possibly supplies polyprenyl diphosphate.	Probable polyprenyl-diphosphate synthase GrcC1 (polyprenyl pyrophosphate synthetase)	intermediary metabolism and respiration	O06428	NPPPS_MYCTU	FUNCTION: Catalyzes the sequential condensations of isopentenyl pyrophosphate (IPP) with geranyl diphosphate (GPP) to yield (2E,6E)-farnesyl diphosphate (E,E-FPP), with E,E-FPP to yield geranylgeranyl diphosphate (GGPP) and with GGPP to yield nonaprenyl diphosphate (PubMed:23091471, PubMed:30301210, PubMed:32495977). May also have weak activity with dimethylallyl diphosphate (DMAPP) (PubMed:23091…
RV0563	htpX	653879	654740	+	-0.520777	0.307837	-0.970506	0.0423778	0.198769	0.589802	0.505747	0.171942	Possibly involved in adaptation. Hydrolizes specific peptides and/or proteins.	Probable protease transmembrane protein heat shock protein HtpX	virulence, detoxification, adaptation	P9WHS5	HTPX_MYCTU
RV0564C	gpdA1	654924	655950	-	0.0311334	0.955013	0.0289545	0.968673	-0.292876	0.33092	-0.430351	0.192808	Involved in de novo phospholipid biosynthesis; glycerol-3 phosphate formation [catalytic activity: SN-glycerol 3-phosphate + NAD(P)+ = glycerone phosphate + NAD(P)H].	Probable glycerol-3-phosphate dehydrogenase [NAD(P)+] GpdA1 (NAD(P)H-dependent glycerol-3-phosphate dehydrogenase) (NAD(P)H-dependent dihydroxyacetone-phosphate reductase)	lipid metabolism	P9WN75	GPDA2_MYCTU
RV0565C	Rv0565c	656010	657471	-	0.576443	0.46456	1.29225	0.0614515	1.36445	0.00212483	1.15855	0.0208054	Function unknown; probably involved in cellular metabolism.	Probable monooxygenase	intermediary metabolism and respiration	O53762	O53762_MYCTU
RV0566C	Rv0566c	657548	658040	-	0.543417	0.438947	0.494735	0.513717	1.34321	0.000751437	1.59456	0.000358039	Function unknown	Conserved protein	conserved hypotheticals	P9WFK9	Y566_MYCTU
RV0567	Rv0567	658321	659341	+	0.263161	0.663406	0.193722	0.780052	1.54016	1.62947e-07	2.05408	2.75479e-10	Causes methylation	Probable methyltransferase/methylase	intermediary metabolism and respiration	O53764	O53764_MYCTU
RV0568	cyp135B1	659450	660869	+	-0.107701	0.851405	-0.198193	0.701812	-0.396992	0.135273	-0.674316	0.0215976	Cytochromes P450 are a group of heme-thiolate monooxygenases. They oxidize a variety of structurally unrelated compounds, including steroids, fatty acids, and xenobiotics.	Possible cytochrome P450 135B1 Cyp135B1	intermediary metabolism and respiration	P9WPM9	C135B_MYCTU
RV0569	Rv0569	661003	661270	+	0.963742	0.0199635	0.758243	0.141579	-5.27839	4.00602e-60	-5.10804	1.76109e-44	Function unknown	Conserved protein	conserved hypotheticals	P9WM83	Y0569_MYCTU
RV0570	nrdZ	661295	663374	+	0.520552	0.339913	0.47433	0.416784	-3.70543	2.87216e-32	-3.96314	1.8863e-28	Involved in the DNA replication pathway (at the first reaction). Provides the precursors necessary for DNA synthesis [catalytic activity: 2'-deoxyribonucleoside diphosphate + oxidized thioredoxin + H2O = ribonucleoside diphosphate + reduced thioredoxin].	Probable ribonucleoside-diphosphate reductase (large subunit) NrdZ (ribonucleotide reductase)	information pathways	P9WH77	NRDZ_MYCTU	FUNCTION: Provides the precursors necessary for DNA synthesis. Catalyzes the biosynthesis of deoxyribonucleotides from the corresponding ribonucleotides (By similarity). {ECO:0000250}.
RV0571C	Rv0571c	663487	664819	-	0.374188	0.35252	0.152016	0.775489	-2.58949	1.26322e-23	-2.47996	5.4409e-17	Function unknown	Conserved protein	conserved hypotheticals	P9WHK1	Y0571_MYCTU
RV0572C	Rv0572c	665042	665384	-	0.300176	NA	0.290504	0.709335	-0.390138	0.427131	-0.113271	0.859437	Unknown	Hypothetical protein	conserved hypotheticals	P9WM81	Y0572_MYCTU
RV0573C	pncB2	665851	667243	-	-0.111793	NA	0.369526	0.633269	-1.10872	0.0213569	-1.81136	0.000785826	Involved in NAD salvage. Phosphoribosylation of nicotinic acid. [catalytic activity: nicotinate + 5-phosphoribosyl 1-pyrophosphate = nicotinate mononucleotide + diphosphate]	Nicotinic acid phosphoribosyltransferase PncB2	intermediary metabolism and respiration	P9WJI7	PNCB2_MYCTU	FUNCTION: Involved in the Preiss-Handler pathway, which is a recycling route that permits the salvage of free nicotinamide (NM) and nicotinic acid (Na) involved in the NAD biosynthesis. Catalyzes the synthesis of beta-nicotinate D-ribonucleotide from nicotinate and 5-phospho-D-ribose 1-phosphate at the expense of ATP. It is not able to use nicotinamide. PncB2 appears to be responsible for the inc…
RV0574C	Rv0574c	667252	668395	-	0.302021	0.528773	0.265381	0.61083	-2.43352	1.99152e-15	-2.67977	5.65309e-14	Function unknown	Conserved hypothetical protein	conserved hypotheticals	P9WM79	Y0574_MYCTU	FUNCTION: Could be involved in the biosynthesis, transport or localization of poly-alpha-L-glutamine (PLG), a cell wall component. Contributes to stress tolerance and virulence. {ECO:0000269|PubMed:25312955}.
RV0575C	Rv0575c	668579	669746	-	-0.249979	0.614247	-0.341906	0.476379	-3.38886	1.60244e-26	-3.17827	1.89137e-19	Function unknown; probably involved in cellular metabolism.	Possible oxidoreductase	intermediary metabolism and respiration	O53772	O53772_MYCTU
RV0576	Rv0576	669848	671153	+	-0.00432607	0.996971	-0.117206	0.908745	1.52149	4.43769e-05	1.46469	0.000635405	Involved in transcriptional mechanism.	Probable transcriptional regulatory protein (possibly ArsR-family)	regulatory proteins	O53773	O53773_MYCTU
RV0577	TB27.3	671166	671952	+	0.541923	0.399589	0.279208	0.731375	0.211181	0.64909	0.93878	0.0303448	Function unknown. Involved in ability to absorb neutral red stain.	Conserved protein TB27.3	conserved hypotheticals	P9WIR3	CFP32_MYCTU	FUNCTION: May function as a glyoxylase involved in the methylglyoxal detoxification pathway (PubMed:20975714). Induces maturation of dendritic cells in a TLR2-dependent manner, causing increased expression of cell-surface molecules (CD80, CD86, MHC class I and II) and proinflammatory cytokines (TNF-alpha, IL-6, IL-1 beta and IL-12p70). Acts via both the NF-kappa-B and MAPK signaling pathways. Ind…
RV0578C	PE_PGRS7	671996	675917	-	0.733264	0.434159	0.367305	0.75785	-3.71249	1.53192e-13	-3.03883	1.35783e-07	Function unknown	PE-PGRS family protein PE_PGRS7	PE/PPE	Q6MX28	Q6MX28_MYCTU
RV0579	Rv0579	676238	676997	+	-0.302827	0.337198	-0.508983	0.0918898	-0.991513	8.32686e-06	-0.743939	0.0039415	Function unknown	Conserved hypothetical protein	conserved hypotheticals	O53776	O53776_MYCTU
RV0580C	Rv0580c	677125	677617	-	-0.0452284	0.943492	-0.189794	0.719337	-0.0608806	0.868062	0.238955	0.501717	Function unknown	Conserved protein	conserved hypotheticals	O53777	O53777_MYCTU
RV0581	vapB26	677710	677926	+	-0.20886	NA	-0.311977	0.688631	-0.0710416	0.905167	-0.0526644	0.940028	Unknown	Possible antitoxin VapB26	virulence, detoxification, adaptation	O53778	VPB26_MYCTU	FUNCTION: Antitoxin component of a type II toxin-antitoxin (TA) system. Upon expression in M.smegmatis neutralizes the effect of cognate toxin VapC26. {ECO:0000269|PubMed:20011113}.
RV0582	vapC26	677922	678330	+	-0.256436	0.628316	-0.516791	0.27567	-0.326234	0.376054	-0.195734	0.662353	Unknown	Possible toxin VapC26. Contains PIN domain.	virulence, detoxification, adaptation	O53779	VPC26_MYCTU	FUNCTION: Toxic component of a type II toxin-antitoxin (TA) system. An RNase (By similarity). Upon expression in M.smegmatis inhibits colony formation. Its toxic effect is neutralized by coexpression with cognate antitoxin VapB26. {ECO:0000255|HAMAP-Rule:MF_00265, ECO:0000269|PubMed:20011113}.
RV0583C	lpqN	678389	679076	-	-0.00722063	NA	1.1585	0.312449	2.07827	0.00222397	0.711556	0.407112	Unknown	Probable conserved lipoprotein LpqN	cell wall and cell processes	O53780	LPQN_MYCTU	FUNCTION: Involved in cell envelope biogenesis. May act as a membrane fusion protein, connecting MmpL transporters with periplasmic proteins, and play a role in cell envelope lipid changes during biofilm maturation. {ECO:0000269|PubMed:31471317}.; FUNCTION: Is also a virulence factor required for intracellular survival (PubMed:30118682). Associates with CBL, a host ubiquitin ligase, and probably …
RV0584	Rv0584	679229	681863	+	0.251104	0.848421	1.17376	0.193993	0.0288425	0.977616	-0.839108	0.215749	Unknown	Possible conserved exported protein	cell wall and cell processes	O86365	Y584_MYCTU
RV0585C	Rv0585c	681885	684273	-	0.456944	0.622379	1.37511	0.0746517	-0.0279726	0.975951	-0.782265	0.198973	Unknown	Probable conserved integral membrane protein	cell wall and cell processes	O53781	O53781_MYCTU
RV0586	mce2R	684410	685133	+	-0.484448	NA	0.134201	0.925851	-0.995889	0.178233	-1.7762	0.0270873	Involved in transcriptional mechanism.	Probable transcriptional regulatory protein Mce2R (GntR-family)	regulatory proteins	P9WMG5	MCE2R_MYCTU	FUNCTION: Negatively regulates the expression of its operon as well as expression of end (endonuclease 4). {ECO:0000269|PubMed:19027363}.
RV0587	yrbE2A	685129	685927	+	-0.258197	NA	0.537126	0.700948	-1.29158	0.176948	-1.71831	0.0801409	Unknown	Conserved hypothetical integral membrane protein YrbE2A	virulence, detoxification, adaptation	I6Y870	I6Y870_MYCTU
RV0588	Rv0588	685928	686816	+	-0.665674	0.317869	-0.106962	0.923328	-0.689101	0.159412	-1.63128	0.00215648	Unknown	Conserved hypothetical integral membrane protein YrbE2B	virulence, detoxification, adaptation	O07790	O07790_MYCTU
RV0589	mce2A	686821	688036	+	-0.243063	0.866988	0.65006	0.595168	-1.20104	0.0966392	-1.72439	0.0260613	Unknown, but thought to be involved in host cell invasion.	Mce-family protein Mce2A	virulence, detoxification, adaptation	Q79FY7	Q79FY7_MYCTU
RV0591	mce2C	689059	690505	+	0.454308	NA	2.06247	0.236735	-1.19208	0.358564	-3.38571	0.0139863	Unknown, but thought to be involved in host cell invasion.	Mce-family protein Mce2C	virulence, detoxification, adaptation	O07787	O07787_MYCTU
RV0592	mce2D	690501	692028	+	0.738279	NA	2.51963	0.146759	-0.412112	0.770844	-1.92222	0.137811	Unknown, but thought to be involved in host cell invasion.	Mce-family protein Mce2D	virulence, detoxification, adaptation	I6WYT7	I6WYT7_MYCTU
RV0593	lprL	692024	693233	+	0.636348	NA	1.84077	0.22326	-0.530228	0.660672	-2.20034	0.0607455	Unknown, but thought to be involved in host cell invasion.	Possible Mce-family lipoprotein LprL (Mce-family lipoprotein Mce2E)	cell wall and cell processes	I6Y461	I6Y461_MYCTU
RV0594	mce2F	693237	694788	+	0.178856	NA	1.31994	0.0820736	0.0623784	0.934919	-0.715911	0.249931	Unknown, but thought involved in host cell invasion.	Mce-family protein Mce2F	virulence, detoxification, adaptation	O07784	O07784_MYCTU
RV0595C	vapC4	694839	695232	-	-0.378093	NA	-0.303429	0.755608	0.242676	0.724437	0.556123	0.397198	Unknown	Possible toxin VapC4	virulence, detoxification, adaptation	O07783	VAPC4_MYCTU	FUNCTION: Toxic component of a type II toxin-antitoxin (TA) system. Probably exerts its toxic effect by binding to mRNA, inhibiting translation. Binds to, recognizes and cleaves ssRNA at ACGC and AC(A/U)GC sequences, usually between the G and C; cleavage is not very efficient, nor is cleavage required to inhibit protein synthesis. Upon expression in situ, in M.smegmatis or E.coli inhibits cell gr…
RV0596C	vapB4	695228	695486	-	-0.369108	NA	0.110545	0.967972	-0.1051	0.950014	0.255521	0.863912	Unknown	Possible antitoxin VapB4	virulence, detoxification, adaptation	P9WF21	VAPB4_MYCTU	FUNCTION: Antitoxin component of a type II toxin-antitoxin (TA) system. Antitoxin that counteracts the effect of its cognate VapC4 toxin. Upon expression in situ, in M.smegmatis or E.coli neutralizes the effect of cognate toxin VapC4. {ECO:0000269|PubMed:19016878, ECO:0000269|PubMed:22354968, ECO:0000269|PubMed:25622615}.
RV0597C	Rv0597c	695668	696904	-	0.508054	0.260181	0.369586	0.469991	-0.634323	0.0368041	-0.599956	0.0900303	Function unknown	Conserved hypothetical protein	conserved hypotheticals	I6WYU2	I6WYU2_MYCTU
RV0598C	vapC27	697154	697568	-	-0.415388	NA	0.517388	0.600325	0.955344	0.126513	0.603249	0.379023	Unknown	Possible toxin VapC27. Contains PIN domain.	virulence, detoxification, adaptation	P9WF83	VPC27_MYCTU	FUNCTION: Probably the toxic component of a type II toxin-antitoxin (TA) system. An RNase (By similarity). Its cognate antitoxin is VapB27. {ECO:0000250}.
RV0599C	vapB27	697564	697801	-	0.365606	NA	-0.792208	0.612361	1.39604	0.0809957	3.01509	0.000590223	Unknown	Possible antitoxin VapB27	virulence, detoxification, adaptation	O07779	VPB27_MYCTU	FUNCTION: Antitoxin component of a type II toxin-antitoxin (TA) system. Cognate toxin is VapC27. Upon expression in E.coli partially counteracts the ribonuclease activity of non-cognate toxins MazF6 and MazF9. {ECO:0000269|PubMed:20876537}.
RV0600C	Rv0600c	697904	698411	-	2.14101	NA	4.21658	NA	-0.810898	0.829752	-2.48739	0.481795	Sensor part of a two component regulatory system.	Two component sensor kinase [second part]	regulatory proteins	O07778	HK1_MYCTU	FUNCTION: Member of the three-protein two-component system HK1/HK2/TcrA. Kinase that binds ATP and catalyzes the transfer of a phosphoryl group from ATP to HK2. {ECO:0000269|PubMed:17434492}.
RV0601C	Rv0601c	698524	698995	-	2.83664	NA	3.98492	NA	-0.671474	0.845248	-2.25976	0.493592	Sensor part of a two component regulatory system.	Two component sensor kinase [first part]	regulatory proteins	O07777	HK2_MYCTU	FUNCTION: Member of the three-protein two-component system HK1/HK2/TcrA. HK2 transfers its phosphoryl group to TcrA. {ECO:0000269|PubMed:17434492}.
RV0602C	tcrA	699038	699800	-	0.780803	NA	2.04418	NA	-0.734677	0.673807	-2.12984	0.184155	Sensor part of a two component regulatory system.	Two component DNA binding transcriptional regulatory protein TcrA	regulatory proteins	O07776	TCRA1_MYCTU	FUNCTION: Member of the three-protein two-component system HK1/HK2/TcrA. {ECO:0000269|PubMed:17434492}.
RV0603	Rv0603	699856	700168	+	0.327883	NA	1.53169	NA	-0.619425	0.848198	0.858679	0.781902	Unknown	Possible exported protein	cell wall and cell processes	O07775	O07775_MYCTU
RV0604	lpqO	700239	701190	+	0.0502285	NA	0.605831	0.390562	1.15286	0.00761581	0.378576	0.501418	Unknown	Probable conserved lipoprotein LpqO	cell wall and cell processes	I6X9E2	I6X9E2_MYCTU
RV0605	Rv0605	701430	702015	+	-0.996121	0.00253989	-1.19353	0.00162886	-0.278706	0.368333	-0.253341	0.480521	Prevents the cointegration of foreign DNA before integration into the chromosome.	Possible resolvase	insertion seqs and phages	I6Y890	I6Y890_MYCTU
RV0607	Rv0607	702813	703200	+	-0.435517	NA	0.0395328	0.982794	-0.437557	0.60792	-1.23659	0.155567	Unknown	Hypothetical protein	conserved hypotheticals	O07771	O07771_MYCTU
RV0608	vapB28	703244	703490	+	-0.0292279	0.973729	-0.190244	0.824957	0.394352	0.366409	0.152083	0.787658	Unknown	Possible antitoxin VapB28	virulence, detoxification, adaptation	P9WJ39	VPB28_MYCTU	FUNCTION: Antitoxin component of a type II toxin-antitoxin (TA) system. Upon expression in M.smegmatis neutralizes the effect of cognate toxin VapC28. {ECO:0000269|PubMed:20011113}.
RV0609	vapC28	703486	703888	+	-0.550115	0.322225	-0.867849	0.109912	-0.597608	0.144975	-0.111934	0.847886	Unknown	Possible toxin VapC28. Contains PIN domain.	virulence, detoxification, adaptation	P9WF81	VPC28_MYCTU	FUNCTION: Toxic component of a type II toxin-antitoxin (TA) system. An RNase (By similarity). Upon expression in M.smegmatis inhibits colony formation. Its toxic effect is neutralized by coexpression with cognate antitoxin VapB28. {ECO:0000255|HAMAP-Rule:MF_00265, ECO:0000269|PubMed:20011113}.
RV0609A	Rv0609A	703830	704058	+	-0.58811	NA	-0.801813	0.491664	1.72477	0.0101557	2.30481	0.00174926	Function unknown	Conserved hypothetical protein	conserved hypotheticals	Q79FY5	Q79FY5_MYCTU
RV0610C	Rv0610c	704752	705910	-	-0.177143	0.798623	-0.111794	0.889885	-1.04518	0.00297025	-1.37882	0.000626748	Unknown	Hypothetical protein	conserved hypotheticals	I6Y481	I6Y481_MYCTU
RV0611C	Rv0611c	705961	706183	-	-0.256644	NA	-0.279657	0.929317	0.907313	0.517994	-0.828768	0.658284	Unknown	Hypothetical protein	conserved hypotheticals	I6XVR9	I6XVR9_MYCTU
RV0612	Rv0612	706324	706930	+	-0.286702	NA	-0.134132	0.911221	-0.592123	0.306717	-0.434728	0.511678	Function unknown	Conserved hypothetical protein	conserved hypotheticals	I6X9E8	I6X9E8_MYCTU
RV0613C	Rv0613c	706948	709516	-	0.53402	0.286021	0.288842	0.641727	0.993862	0.000783552	1.15471	0.000578771	Unknown	Unknown protein	conserved hypotheticals	I6Y897	I6Y897_MYCTU
RV0614	Rv0614	709599	710349	+	-0.13244	NA	1.21963	0.378045	1.23496	0.187681	-0.362303	0.766776	Function unknown	Conserved hypothetical protein	conserved hypotheticals	O07763	O07763_MYCTU
RV0615	Rv0615	710345	710588	+	0.0403276	NA	-0.148483	0.900312	0.75054	0.170291	0.559827	0.410748	Unknown	Probable integral membrane protein	cell wall and cell processes	O07762	O07762_MYCTU
RV0616A	vapB29	710782	711010	+	-0.329871	NA	-0.899253	0.235038	-1.18107	0.0666458	0.484825	0.48579	Unknown	Possible antitoxin VapB29	virulence, detoxification, adaptation	P9WJ37	VPB29_MYCTU	FUNCTION: Possibly the antitoxic component of a type II toxin-antitoxin (TA) system. Its cognate toxin is VapC29. {ECO:0000305|PubMed:20011113}.
RV0617	vapC29	711006	711408	+	-0.503075	0.286757	-0.515216	0.304005	-1.24547	0.000910179	-1.10999	0.00849382	Unknown	Possible toxin VapC29. Contains PIN domain.	virulence, detoxification, adaptation	P9WF79	VPC29_MYCTU	FUNCTION: Toxic component of a type II toxin-antitoxin (TA) system. Its cognate antitoxin is VapB29 (By similarity). Has ribonuclease activity. {ECO:0000250, ECO:0000269|PubMed:22539524}.
RV0620	galK	712716	713808	+	3.67158	NA	5.15279	0.00484717	-1.00513	0.484336	-3.84662	0.0135301	Involved in galactose metabolism (leloir pathway) (at the first reaction) [catalytic activity: ATP + D-galactose = ADP + D-galactose 1-phosphate].	Probable galactokinase GalK (galactose kinase)	intermediary metabolism and respiration	P9WN63	GAL1_MYCTU	FUNCTION: Catalyzes the transfer of the gamma-phosphate of ATP to D-galactose to form alpha-D-galactose-1-phosphate (Gal-1-P). {ECO:0000255|HAMAP-Rule:MF_00246}.
RV0621	Rv0621	714202	715267	+	-0.204026	0.792756	-0.0571253	0.960566	-1.55129	0.000177297	-1.89167	6.65931e-05	Unknown	Possible membrane protein	cell wall and cell processes	I6X9F4	I6X9F4_MYCTU
RV0622	Rv0622	715370	716318	+	-0.662218	0.236333	-0.318759	0.652755	-0.649822	0.140046	-0.712153	0.137811	Unknown	Possible membrane protein	cell wall and cell processes	P96912	P96912_MYCTU
RV0623	vapB30	716410	716665	+	0.189889	NA	-0.0851543	0.938241	-1.72784	0.000240548	-1.46214	0.00725193	Unknown	Possible antitoxin VapB30	virulence, detoxification, adaptation	P9WJ35	VPB30_MYCTU	FUNCTION: Antitoxin component of a type II toxin-antitoxin (TA) system. Upon expression in M.smegmatis neutralizes the effect of cognate toxin VapC30. {ECO:0000269|PubMed:20011113}.
RV0624	vapC30	716664	717060	+	-0.517756	0.14529	-0.713725	0.0483573	-0.964013	0.000208711	-0.567894	0.063879	Unknown	Possible toxin VapC30. Contains PIN domain.	virulence, detoxification, adaptation	P9WF77	VPC30_MYCTU	FUNCTION: Toxic component of a type II toxin-antitoxin (TA) system. An RNase (By similarity). Upon expression in M.smegmatis inhibits colony formation. Its toxic effect is neutralized by coexpression with cognate antitoxin VapB30. {ECO:0000255|HAMAP-Rule:MF_00265, ECO:0000269|PubMed:20011113}.
RV0625C	Rv0625c	717153	717894	-	0.0543597	NA	0.382278	0.636436	1.09615	0.0105128	0.454271	0.410815	Unknown	Probable conserved transmembrane protein	cell wall and cell processes	P9WFS5	Y625_MYCTU
RV0626	vapB5	718025	718286	+	-0.100011	NA	-0.530729	0.28975	0.863798	0.00688824	1.45198	3.20424e-05	Possible ribonuclease	Possible antitoxin VapB5	virulence, detoxification, adaptation	P9WF19	VAPB5_MYCTU	FUNCTION: Probable antitoxin component of a type II toxin-antitoxin (TA) system. The cognate toxin is VapC5. {ECO:0000269|PubMed:18952600}.
RV0627	vapC5	718282	718690	+	0.125375	NA	0.0160844	0.995518	0.317913	0.685876	-0.465747	0.608009	Unknown	Possible toxin VapC5	virulence, detoxification, adaptation	P96917	VAPC5_MYCTU	FUNCTION: Probable toxic component of a type II toxin-antitoxin (TA) system. The cognate antitoxin is VapB5. Has limited RNase activity on substrates; activity is seen with a VapC5-VapB5 complex. {ECO:0000269|PubMed:18952600}.
RV0628C	Rv0628c	718761	719913	-	0.00190773	0.997032	-0.2228	0.734	-1.70779	9.29355e-09	-1.56012	5.15177e-06	Function unknown	Conserved hypothetical protein	conserved hypotheticals	P9WKS7	Y628_MYCTU
RV0629C	recD	720005	721733	-	0.21145	0.838932	0.624415	0.42917	-0.788156	0.111902	-1.46567	0.00705402	Involved in homologous recombination.	Probable exonuclease V (alpha chain) RecD (exodeoxyribonuclease V alpha chain) (exodeoxyribonuclease V polypeptide)	information pathways	P9WHJ1	RECD_MYCTU	FUNCTION: A helicase/nuclease that prepares dsDNA breaks (DSB) for recombinational DNA repair. Binds to DSBs and unwinds DNA via a highly rapid and processive ATP-dependent bidirectional helicase activity. Unwinds dsDNA until it encounters a Chi (crossover hotspot instigator) sequence from the 3' direction. Cuts ssDNA a few nucleotides 3' to the Chi site. The properties and activities of the enzy…
RV0630C	recB	721729	725014	-	0.318783	0.606077	0.756365	0.163231	-0.434189	0.261803	-1.06935	0.00850467	Involved in homologous recombination.	Probable exonuclease V (beta chain) RecB (exodeoxyribonuclease V beta chain)(exodeoxyribonuclease V polypeptide) (chi-specific endonuclease)	information pathways	P9WMQ3	RECB_MYCTU	FUNCTION: A helicase/nuclease that prepares dsDNA breaks (DSB) for recombinational DNA repair. Binds to DSBs and unwinds DNA via a highly rapid and processive ATP-dependent bidirectional helicase activity. Unwinds dsDNA until it encounters a Chi (crossover hotspot instigator) sequence from the 3' direction. Cuts ssDNA a few nucleotides 3' to the Chi site. The properties and activities of the enzy…
RV0631C	recC	725013	728307	-	0.620032	0.45918	1.56719	0.031373	0.278638	0.648349	-0.885442	0.138134	Involved in homologous recombination.	Probable exonuclease V (gamma chain) RecC (exodeoxyribonuclease V gamma chain)(exodeoxyribonuclease V polypeptide)	information pathways	P9WIQ5	RECC_MYCTU	FUNCTION: A helicase/nuclease that prepares dsDNA breaks (DSB) for recombinational DNA repair. Binds to DSBs and unwinds DNA via a highly rapid and processive ATP-dependent bidirectional helicase activity. Unwinds dsDNA until it encounters a Chi (crossover hotspot instigator) sequence from the 3' direction. Cuts ssDNA a few nucleotides 3' to the Chi site. The properties and activities of the enzy…
RV0632C	echA3	728583	729279	-	0.0539868	0.937691	-0.376971	0.414561	0.690403	0.00720135	1.30143	3.14178e-06	Could possibly oxidize fatty acids using specific components [catalytic activity: (3S)-3-hydroxyacyl-CoA = trans-2(or 3)-enoyl-CoA + H(2)O].	Probable enoyl-CoA hydratase EchA3 (enoyl hydrase) (unsaturated acyl-CoA hydratase) (crotonase)	lipid metabolism	I6Y8B5	I6Y8B5_MYCTU
RV0633C	Rv0633c	729327	730167	-	-0.0887374	0.902873	-0.00609649	0.996193	1.36877	3.75689e-06	1.43191	1.84467e-05	Unknown	Possible exported protein	cell wall and cell processes	P96923	P96923_MYCTU
RV0634A	Rv0634A	731113	731365	+	0.258133	0.851405	-0.0926679	0.961781	2.80434	2.00346e-07	3.90781	6.04664e-11	Unknown	Unknown protein	conserved hypotheticals	P9WKS5	Y634A_MYCTU
RV0634B	rpmG2	731712	731880	+	0.787493	NA	0	1	5.03922	0.00982119	6.65199	0.00340495	Involved in translation mechanism	50S ribosomal protein L33 RpmG2	information pathways	P9WH95	RL332_MYCTU
RV0634C	Rv0634c	730320	731034	-	-0.16461	0.690706	-0.459069	0.186838	0.567385	0.0088998	0.93394	9.13268e-05	Thought to be involved in glyoxal pathway. Thiolesterase that catalyses the hydrolysis of S-D-lactoyl-glutathione to form glutathione and D-lactic acid [catalytic activity: (S)-(2-hydroxyacyl)glutathione + H2O = glutathione + a 2-hydroxy acid anion].	Possible glyoxalase II (hydroxyacylglutathione hydrolase) (GLX II)	virulence, detoxification, adaptation	I6Y4A5	I6Y4A5_MYCTU
RV0635	hadA	731930	732407	+	0.282089	0.74182	-0.391383	0.641906	2.18267	1.4619e-08	3.52274	1.2674e-16	Involved in fatty acid synthesis type II (fas-II)	(3R)-hydroxyacyl-ACP dehydratase subunit HadA	intermediary metabolism and respiration	P9WFK1	Y635_MYCTU
RV0636	hadB	732393	732822	+	0.0235308	0.97527	-0.553163	0.327054	2.5902	9.45791e-19	3.16281	8.47422e-22	Involved in fatty acid synthesis type II (fas-II)	(3R)-hydroxyacyl-ACP dehydratase subunit HadB	intermediary metabolism and respiration	I6WYY7	I6WYY7_MYCTU
RV0637	hadC	732825	733326	+	-0.0443926	0.955687	-0.501669	0.433519	2.60548	9.50192e-16	3.22977	7.02158e-19	Involved in fatty acid synthesis type II (fas-II)	(3R)-hydroxyacyl-ACP dehydratase subunit HadC	intermediary metabolism and respiration	P9WFJ9	Y637_MYCTU
RV0638	secE1	733737	734223	+	-0.266455	0.624557	-0.511725	0.305612	0.613069	0.0334372	1.19542	0.000121448	Essential for protein export.	Probable preprotein translocase SecE1	cell wall and cell processes	P9WGN7	SECE_MYCTU	FUNCTION: Essential subunit of the Sec protein translocation channel SecYEG. Clamps together the 2 halves of SecY. May contact the channel plug during translocation. {ECO:0000255|HAMAP-Rule:MF_00422}.
RV0639	nusG	734254	734971	+	-0.180863	0.826422	-0.251307	0.743765	0.463357	0.216561	0.581763	0.16409	Influences transcription termination and antitermination. Acts as a component of the transcription complex, and interacts with the termination factor rho and RNA polymerase.	Probable transcription antitermination protein NusG	information pathways	P9WIU9	NUSG_MYCTU	FUNCTION: Participates in transcription elongation, termination and antitermination. {ECO:0000255|HAMAP-Rule:MF_00948}.
RV0640	rplK	735022	735451	+	0.138501	0.881119	-0.17933	0.853493	-0.474524	0.268975	0.569966	0.231302	This protein binds directly to 23S ribosomal RNA.	50S ribosomal protein L11 RplK	information pathways	P9WHE5	RL11_MYCTU	FUNCTION: Forms part of the ribosomal stalk which helps the ribosome interact with GTP-bound translation factors. {ECO:0000255|HAMAP-Rule:MF_00736}.
RV0641	rplA	735517	736225	+	0.270174	0.548126	-0.144608	0.795237	0.273574	0.296284	0.882508	0.00084785	This protein binds directly to 23S ribosomal RNA and is located in the neighborhood of the site where elongation factor TU is bound to the ribosome.	50S ribosomal protein L1 RplA	information pathways	P9WHC7	RL1_MYCTU	FUNCTION: Binds directly to 23S rRNA. The L1 stalk is quite mobile in the ribosome, and is involved in E site tRNA release. {ECO:0000255|HAMAP-Rule:MF_01318}.; FUNCTION: Protein L1 is also a translational repressor protein, it controls the translation of the L11 operon by binding to its mRNA. {ECO:0000255|HAMAP-Rule:MF_01318}.
RV0642C	mmaA4	736298	737204	-	0.00506241	0.996403	-0.294576	0.582995	1.13639	1.45472e-05	1.80795	3.69375e-10	Involved in mycolic acids modification. Catalyzes unusual S-adenosyl-methionine-dependent transformation of a cis-olefin mycolic acid into a secondary alcohol. Catalyzes introduction of a hydroxyl group at the distal position on mycolic acid chains to produce the hydroxyl mycolate. Mycolic acids represent a major constituent of the mycobacterial cell wall complex. Methyl transfer results in forma…	Methoxy mycolic acid synthase 4 MmaA4 (methyl mycolic acid synthase 4) (MMA4) (hydroxy mycolic acid synthase)	lipid metabolism	Q79FX8	MMAA4_MYCTU	FUNCTION: Involved in the biosynthesis of hydroxymycolate, a common precursor of oxygenated mycolic acids (methoxy-mycolate and keto-mycolate). Probably transfers a methyl group from the S-adenosylmethionine (SAM) cofactor and, subsequently or simultaneously, a water molecule onto the double bound of ethylene substrates, leading to the formation of the hydroxylated product at the distal position.…
RV0643C	mmaA3	737268	738150	-	-0.110892	0.852143	-0.427202	0.334372	0.918484	0.000225361	1.38053	5.32627e-07	Involved in mycolic acids modification. Catalyzes unusual S-adenosyl-methionine-dependent transformation of a cis-olefin mycolic acid into a secondary alcohol. Catalyzes introduction of a hydroxyl group at the distal position on mycolic acid chains to produce the hydroxyl mycolate. Mycolic acids represent a major constituent of the mycobacterial cell wall complex. Methyl transfer results in forma…	Methoxy mycolic acid synthase 3 MmaA3 (methyl mycolic acid synthase 3) (MMA3) (hydroxy mycolic acid synthase)	lipid metabolism	P0CH91	MMAA3_MYCTU	FUNCTION: Involved in the biosynthesis of methoxymycolic acid. It catalyzes the O-methylation of the hydroxy group of the hydroxymycolate to form a methyl ether. {ECO:0000269|PubMed:10852869, ECO:0000269|PubMed:9781881}.
RV0644C	mmaA2	738297	739161	-	0.271154	0.646719	0.0804333	0.924916	1.60709	2.16929e-08	1.82386	1.88164e-08	Involved in mycolic acids modification. Catalyzes unusual S-adenosyl-methionine-dependent transformation of a cis-olefin mycolic acid into a secondary alcohol. Catalyzes introduction of a hydroxyl group at the distal position on mycolic acid chains to produce the hydroxyl mycolate. Mycolic acids represent a major constituent of the mycobacterial cell wall complex. Methyl transfer results in forma…	Methoxy mycolic acid synthase 2 MmaA2 (methyl mycolic acid synthase 2) (MMA2) (hydroxy mycolic acid synthase)	lipid metabolism	Q79FX6	MMAA2_MYCTU	FUNCTION: Catalyzes the conversion of a double bond to a cis cyclopropane ring at the distal position of an alpha mycolic acid via the transfer of a methylene group from S-adenosyl-L-methionine. MmaA2 also catalyzes the biosynthesis of the cis-cyclopropanated methoxymycolates. Cyclopropanated mycolic acids are key factors participating in cell envelope permeability, host immunomodulation and pers…
RV0645C	mmaA1	739327	740188	-	0.510615	0.457181	0.396723	0.610936	0.538628	0.202732	0.902018	0.0477175	Involved in mycolic acids modification. Catalyzes unusual S-adenosyl-methionine-dependent transformation of a cis-olefin mycolic acid into a secondary alcohol. Catalyzes introduction of a hydroxyl group at the distal position on mycolic acid chains to produce the hydroxyl mycolate. Mycolic acids represent a major constituent of the mycobacterial cell wall complex. Methyl transfer results in forma…	Methoxy mycolic acid synthase 1 MmaA1 (methyl mycolic acid synthase 1) (MMA1) (hydroxy mycolic acid synthase)	lipid metabolism	P9WPB1	MMAA1_MYCTU	FUNCTION: Involved in the conversion of a cis-olefin into a trans-olefin with concomitant introduction of an allylic methyl branch at the proximal position of the precursor to both the methoxy and ketomycolic acids. It directly affects the cis- to trans ratio and indirectly affects the keto to methoxy ratio. {ECO:0000269|PubMed:20472794, ECO:0000269|PubMed:9092547}.
RV0646C	lipG	740234	741140	-	0.367724	0.371295	-0.0735431	0.908745	-0.994394	0.000178948	-0.376567	0.254798	Function unknown; lipolytic enzyme involved in cellular metabolism.	Probable lipase/esterase LipG	intermediary metabolism and respiration	P96935	P96935_MYCTU
RV0647C	Rv0647c	741151	742618	-	0.397833	0.221515	-0.0806692	0.875253	-0.778663	0.000197978	-0.70981	0.00421719	Function unknown	Conserved protein	conserved hypotheticals	P9WQI1	Y647_MYCTU
RV0648	Rv0648	742719	746367	+	0.538607	0.433336	0.880281	0.183185	-0.94273	0.0292338	-1.40832	0.00342589	Alpha-mannosidase activity: hydrolysis of terminal, non-reducing alpha-D-mannose residues in alpha-D-mannosides.	Alpha-mannosidase	intermediary metabolism and respiration	P96937	P96937_MYCTU
RV0649	fabD2	746363	747038	+	0.37718	NA	0.934754	NA	0.0788611	0.978416	-1.70242	0.408689	Involved in lipid metabolism; fatty acid biosynthesis [catalytic activity: malonyl-CoA + [acyl-carrier protein] = CoA + malonyl-[acyl-carrier protein]].	Possible malonyl CoA-acyl carrier protein transacylase FabD2 (MCT)	lipid metabolism	Q79FX5	Q79FX5_MYCTU
RV0650	Rv0650	747037	747946	+	0.101734	NA	1.35577	0.220713	-0.72189	0.415901	-1.74318	0.0456933	Function unknown; probably involved in specific sugar metabolism or regulation.	Possible sugar kinase	intermediary metabolism and respiration	I6Y8D3	I6Y8D3_MYCTU
RV0651	rplJ	748276	748813	+	0.914432	0.184355	0.532151	0.519901	0.960498	0.0307053	1.09017	0.032962	Involved in translation mechanisms.	50S ribosomal protein L10 RplJ	information pathways	P9WHE7	RL10_MYCTU	FUNCTION: Forms part of the ribosomal stalk, playing a central role in the interaction of the ribosome with GTP-bound translation factors. {ECO:0000250}.
RV0652	rplL	748849	749242	+	0.983255	0.14407	0.693522	0.367574	1.38495	0.00117941	1.45064	0.00326375	Involved in translation mechanisms: seems to be the binding site for several of the factors involved in protein synthesis and appears to be essential for accurate translation.	50S ribosomal protein L7/L12 RplL (SA1)	information pathways	P9WHE3	RL7_MYCTU	FUNCTION: Forms part of the ribosomal stalk which helps the ribosome interact with GTP-bound translation factors. Is thus essential for accurate translation. {ECO:0000255|HAMAP-Rule:MF_00368}.
RV0653C	Rv0653c	749234	749930	-	-0.0429914	NA	-0.278401	0.798666	-1.61732	0.00505536	-1.01843	0.124753	Involved in transcriptional mechanism.	Possible transcriptional regulatory protein (probably TetR-family)	regulatory proteins	P96941	P96941_MYCTU
RV0654	Rv0654	750000	751506	+	-0.318424	0.651062	-0.768895	0.205996	-2.55239	4.7772e-13	-2.22554	4.42046e-08	Function unknown; probably involved in cellular metabolism.	Probable dioxygenase	intermediary metabolism and respiration	P9WPR5	CCO_MYCTU	FUNCTION: Catalyzes the oxidative cleavage of several carotenoids and apocarotenoids in vitro. In contrast to other carotenoid oxygenases, cleaves substrates at two different sites, namely the central C15-C15' and an excentric double bond at the C13-C14 position, leading to retinal (C20), beta-apo-14'-carotenal (C22) and beta-apo-13-carotenone (C18) from beta-carotene (C40), as well as the corres…
RV0655	mkl	751517	752597	+	-0.21271	0.456025	-0.402508	0.137876	-0.916114	1.05158e-08	-0.620545	0.000949107	Thought to be involved in active transport of ribonucleotide across the membrane. Responsible for energy coupling to the transport system.	Possible ribonucleotide-transport ATP-binding protein ABC transporter Mkl	cell wall and cell processes	P9WQL5	MKL_MYCTU	FUNCTION: Not known, could be involved in the transport of ribonucleotides.
RV0656C	vapC6	752984	753368	-	-1.18617	NA	-0.450913	0.709335	0.0858533	0.932114	-0.783944	0.368068	Unknown	Possible toxin VapC6	virulence, detoxification, adaptation	P9WFB5	VAPC6_MYCTU	FUNCTION: Toxic component of a type II type II toxin-antitoxin (TA) system. An RNase. The cognate antitoxin is VapB6 (By similarity). {ECO:0000255|HAMAP-Rule:MF_00265}.
RV0657C	vapB6	753462	753618	-					0	1	4.01876	0.649732	Unknown	Possible antitoxin VapB6	virulence, detoxification, adaptation	P9WJ57	VAPB6_MYCTU	FUNCTION: Antitoxin component of a possible type II toxin-antitoxin (TA) system. The cognate toxin is VapC6. {ECO:0000305|PubMed:15718296}.
RV0658C	Rv0658c	753693	754410	-	-0.499759	0.622518	-0.00191514	0.998465	-0.47729	0.460761	-1.25871	0.0570336	Unknown. Supposedly involved in stationary-phase survival.	Probable conserved integral membrane protein	cell wall and cell processes	O06781	O06781_MYCTU
RV0659C	mazF2	754685	754994	-	-0.23986	0.848421	-0.345985	0.761312	0.507947	0.394683	0.676594	0.298474	Function unknown	Toxin MazF2	virulence, detoxification, adaptation	P9WII1	MAZF2_MYCTU	FUNCTION: Toxic component of a type II toxin-antitoxin (TA) system. Upon expression in E.coli partially inhibits cell growth after one cell generation (PubMed:16611633). Its cognate antitoxin is MazE2. Probably an endoribonuclease (By similarity). {ECO:0000250|UniProtKB:P9WIH9, ECO:0000269|PubMed:16611633, ECO:0000305}.
RV0660C	mazE2	754980	755226	-	0.00582358	0.996403	-0.0841882	0.912633	-0.365601	0.294408	-0.121625	0.785003	Function unknown	Possible antitoxin MazE2	virulence, detoxification, adaptation	O06779	MAZE2_MYCTU	FUNCTION: Antitoxin component of a type II toxin-antitoxin (TA) system. {ECO:0000305}.
RV0661C	vapC7	755335	755773	-	1.68253	NA	3.38874	NA	-0.25552	0.919556	-3.26485	0.120832	Unknown	Possible toxin VapC7	virulence, detoxification, adaptation	P9WFB3	VAPC7_MYCTU	FUNCTION: Toxic component of a type II toxin-antitoxin (TA) system. An RNase. The cognate antitoxin is VapB7 (By similarity). {ECO:0000255|HAMAP-Rule:MF_00265}.
RV0662C	vapB7	755769	756024	-	-0.00352939	NA	-0.996745	NA	-1.48089	0.41491	0.783908	0.690485	Unknown	Possible antitoxin VapB7	virulence, detoxification, adaptation	O06777	VAPB7_MYCTU	FUNCTION: Antitoxin component of a possible type II toxin-antitoxin (TA) system. The cognate toxin is VapC7. {ECO:0000305|PubMed:15718296}.
RV0663	atsD	756137	758501	+	0.304565	0.178056	0.202217	0.433519	0.0472198	0.812408	0.193954	0.302571	Thought to play an important role in the mineralization of sulfates [catalytic activity: a phenol sulfate + H2O = a phenol + sulfate].	Possible arylsulfatase AtsD (aryl-sulfate sulphohydrolase) (arylsulphatase)	intermediary metabolism and respiration	I6XVW9	I6XVW9_MYCTU
RV0664	vapB8	758532	758805	+	0.686725	NA	1.16936	0.417855	1.63869	0.0571317	0.445382	0.710146	Unknown	Possible antitoxin VapB8	virulence, detoxification, adaptation	O06775	VAPB8_MYCTU	FUNCTION: Antitoxin component of a possible type II toxin-antitoxin (TA) system. The cognate toxin is VapC8. {ECO:0000305|PubMed:15718296}.
RV0665	vapC8	758801	759140	+	0.350361	NA	0.91616	0.19085	1.66753	0.000135521	1.08894	0.0299534	Unknown	Possible toxin VapC8	virulence, detoxification, adaptation	P9WFB1	VAPC8_MYCTU	FUNCTION: Toxic component of a type II toxin-antitoxin (TA) system. An RNase. The cognate antitoxin is VapB8 (By similarity). {ECO:0000250}.
RV0666	Rv0666	759136	759310	+	0.787639	NA	2.82465	NA	1.50325	0.862927	0.633651	0.954585	Unknown	Possible membrane protein	cell wall and cell processes	O06773	O06773_MYCTU
RV0667	rpoB	759807	763326	+	0.0889648	0.85295	-0.235651	0.553189	-1.46813	6.95079e-15	-0.889226	5.81739e-05	Catalyzes the transcription of DNA into RNA using the four ribonucleoside triphosphates as substrates [catalytic activity: N nucleoside triphosphate = N diphosphate + {RNA}(N)].	DNA-directed RNA polymerase (beta chain) RpoB (transcriptase beta chain) (RNA polymerase beta subunit)	information pathways	P9WGY9	RPOB_MYCTU	FUNCTION: DNA-dependent RNA polymerase catalyzes the transcription of DNA into RNA using the four ribonucleoside triphosphates as substrates. {ECO:0000255|HAMAP-Rule:MF_01321, ECO:0000269|PubMed:22570422}.
RV0668	rpoC	763370	767321	+	0.343462	0.424955	-0.0282327	0.97294	-1.96864	5.08675e-18	-1.33072	4.43273e-07	Catalyzes the transcription of DNA into RNA using the four ribonucleoside triphosphates as substrates [catalytic activity: N nucleoside triphosphate = N diphosphate + {RNA}(N)].	DNA-directed RNA polymerase (beta' chain) RpoC (transcriptase beta' chain) (RNA polymerase beta' subunit).	information pathways	P9WGY7	RPOC_MYCTU	FUNCTION: DNA-dependent RNA polymerase catalyzes the transcription of DNA into RNA using the four ribonucleoside triphosphates as substrates. {ECO:0000255|HAMAP-Rule:MF_01322, ECO:0000269|PubMed:22570422}.
RV0669C	Rv0669c	767684	769598	-	0.352362	0.528773	0.938868	0.0423778	1.88965	2.82817e-11	1.40162	1.59687e-05	Function unknown; hydrolytic enzyme probably involved in cellular metabolism.	Possible hydrolase	intermediary metabolism and respiration	O06769	NCASE_MYCTU	FUNCTION: Catalyzes the cleavage of the N-acyl linkage of the ceramides (Cers) to yield sphingosine (Sph) and free fatty acid. Also catalyzes the synthesis of Cers from Sph and fatty acid. Cers containning C6-C24 fatty acids are well hydrolyzed, and Cers with mono unsaturated fatty acids are much more hydrolyzed than those with saturated fatty acids. {ECO:0000269|PubMed:10593963, ECO:0000269|PubM…
RV0670	end	769792	770551	+	-0.256283	0.526794	-0.503538	0.170489	-0.100695	0.724263	0.220507	0.449482	Involved in base excision repair. Endonuclease IV plays a role in DNA repair. It cleaves phosphodiester bonds at apurinic or apyrimidinic sites (AP sites) to produce new 5' ends that are base-free deoxyribose 5-phosphate residues [catalytic activity: endonucleolytic cleavage to 5'-phosphooligonucleotide end-products].	Probable endonuclease IV End (endodeoxyribonuclease IV) (apurinase)	information pathways	P9WQ13	END4_MYCTU	FUNCTION: Endonuclease IV plays a role in DNA repair. It cleaves phosphodiester bonds at apurinic or apyrimidinic (AP) sites, generating a 3'-hydroxyl group and a 5'-terminal sugar phosphate. {ECO:0000255|HAMAP-Rule:MF_00152}.
RV0671	lpqP	770582	771425	+	-0.304079	0.350406	-0.341557	0.308683	0.208804	0.383195	0.346311	0.170798	Unknown	Possible conserved lipoprotein LpqP	cell wall and cell processes	I6XVY0	I6XVY0_MYCTU
RV0672	fadE8	771484	773113	+	-0.509894	0.440262	-0.63763	0.343581	-0.160453	0.737397	-0.072511	0.905122	Function unknown, but involved in lipid degradation.	Probable acyl-CoA dehydrogenase FadE8	lipid metabolism	I6X9J0	I6X9J0_MYCTU
RV0673	echA4	773123	774062	+	-0.291733	0.543518	-0.42464	0.344944	-0.0332243	0.934483	-0.291857	0.428263	Could possibly oxidize fatty acids using specific components [catalytic activity: (3S)-3-hydroxyacyl-CoA = trans-2(or 3)-enoyl-CoA + H(2)O].	Possible enoyl-CoA hydratase EchA4 (enoyl hydrase) (unsaturated acyl-CoA hydratase) (crotonase)	lipid metabolism	I6Y8F2	I6Y8F2_MYCTU
RV0674	Rv0674	774064	774787	+	-0.581898	0.467788	-0.171294	0.881582	-0.277117	0.65063	-1.42661	0.0178286	Function unknown	Conserved hypothetical protein	conserved hypotheticals	I6WZ26	I6WZ26_MYCTU
RV0675	echA5	774783	775575	+	-0.182494	0.798623	-0.112244	0.893103	-0.635841	0.0823266	-0.754553	0.0682812	Could possibly oxidize fatty acids using specific components [catalytic activity: (3S)-3-hydroxyacyl-CoA = trans-2(or 3)-enoyl-CoA + H(2)O].	Probable enoyl-CoA hydratase EchA5 (enoyl hydrase) (unsaturated acyl-CoA hydratase) (crotonase)	lipid metabolism	I6Y4E8	I6Y4E8_MYCTU	FUNCTION: Could possibly oxidize fatty acids using specific components. {ECO:0000256|ARBA:ARBA00002994}.
RV0676C	mmpL5	775586	778481	-	0.178255	0.524221	0.108528	0.742914	-3.86662	1.27489e-151	-3.69207	6.86599e-111	Unknown. Thought to be involved in fatty acid transport.	Probable conserved transmembrane transport protein MmpL5	cell wall and cell processes	P9WJV1	MMPL5_MYCTU	FUNCTION: Part of an export system, which is required for biosynthesis and secretion of siderophores. {ECO:0000269|PubMed:23431276}.; FUNCTION: Overexpression of the system confers non-target based resistance to azoles, clofazimine and bedaquiline, via an efflux mechanism. {ECO:0000269|PubMed:18851927, ECO:0000269|PubMed:24590481, ECO:0000269|PubMed:25010492}.
RV0677C	mmpS5	778477	778906	-	-0.083094	0.937751	-0.171603	0.862871	-2.68234	1.31083e-10	-2.42842	2.67792e-07	Unknown	Possible conserved membrane protein MmpS5	cell wall and cell processes	P9WJS7	MMPS5_MYCTU	FUNCTION: Part of an export system, which is required for biosynthesis and secretion of siderophores. Essential for virulence. {ECO:0000269|PubMed:23431276}.; FUNCTION: Overexpression of the system confers non-target based resistance to azoles, clofazimine and bedaquiline, via an efflux mechanism. {ECO:0000269|PubMed:18851927, ECO:0000269|PubMed:25010492}.
RV0678	Rv0678	778990	779488	+	-0.0989472	0.925769	-0.369283	0.673271	-4.23088	7.04418e-27	-3.71902	7.92548e-17	Function unknown	Conserved protein	conserved hypotheticals	I6Y8F7	MMPR5_MYCTU	FUNCTION: Controls the expression level of the Mmps2-MmpL2, MmpS4-MmpL4, and MmpS5-MmpL5 transport systems. Also controls its own expression. Acts by binding directly to the promoter regions. {ECO:0000269|PubMed:18851927, ECO:0000269|PubMed:24590481, ECO:0000269|PubMed:24737322}.
RV0679C	Rv0679c	779543	780041	-	-0.709279	NA	-0.0373685	0.977829	0.677936	0.195	0.438282	0.458728	Function unknown	Conserved threonine rich protein	conserved hypotheticals	I6WZ30	I6WZ30_MYCTU
RV0680C	Rv0680c	780042	780417	-	0.140474	NA	-0.0654238	0.966264	-1.47309	0.0229439	-1.18054	0.112208	Unknown	Probable conserved transmembrane protein	cell wall and cell processes	I6Y4F1	I6Y4F1_MYCTU
RV0681	Rv0681	780721	781312	+	0.160002	0.756439	0.18514	0.722453	0.514009	0.0618224	0.380976	0.246252	Involved in transcriptional mechanism.	Probable transcriptional regulatory protein (possibly TetR-family)	regulatory proteins	O53789	Y681_MYCTU
RV0682	rpsL	781560	781935	+	0.130807	0.90477	-0.366522	0.707153	1.26942	0.00450327	2.29472	2.38271e-06	Protein S12 is involved in the translation initiation step.	30S ribosomal protein S12 RpsL	information pathways	P9WH63	RS12_MYCTU	FUNCTION: With S4 and S5 plays an important role in translational accuracy. {ECO:0000250}.; FUNCTION: Interacts with and stabilizes bases of the 16S rRNA that are involved in tRNA selection in the A site and with the mRNA backbone. Located at the interface of the 30S and 50S subunits, it traverses the body of the 30S subunit contacting proteins on the other side and probably holding the rRNA stru…
RV0683	rpsG	781934	782405	+	-0.0859816	0.851405	-0.418153	0.196537	0.963377	3.55801e-07	1.34683	1.84933e-10	Protein S7 binds specifically to part of the 3' end of 16S ribosomal RNA.	30S ribosomal protein S7 RpsG	information pathways	P9WH29	RS7_MYCTU	FUNCTION: One of the primary rRNA binding proteins, it binds directly to 16S rRNA where it nucleates assembly of the head domain of the 30S subunit. Is located at the subunit interface close to the decoding center, probably blocks exit of the E-site tRNA. {ECO:0000255|HAMAP-Rule:MF_00480}.
RV0684	fusA1	782485	784591	+	0.156386	0.71223	-0.266262	0.484666	0.67896	0.000703309	1.15585	1.41417e-07	This protein promotes the GTP-dependent translocation of the nascent protein chain from the A-site to the P-site of the ribosome.	Probable elongation factor G FusA1 (EF-G)	information pathways	P9WNM7	EFG_MYCTU	FUNCTION: Catalyzes the GTP-dependent ribosomal translocation step during translation elongation. During this step, the ribosome changes from the pre-translocational (PRE) to the post-translocational (POST) state as the newly formed A-site-bound peptidyl-tRNA and P-site-bound deacylated tRNA move to the P and E sites, respectively. Catalyzes the coordinated movement of the two tRNA molecules, the…
RV0685	tuf	784821	786012	+	0.108809	0.875318	-0.0426836	0.964324	0.542857	0.0714926	0.590244	0.0853067	This protein promotes the GTP-dependent binding of aminoacyl-tRNA to the A-site of ribosomes during protein biosynthesis.	Probable iron-regulated elongation factor TU Tuf (EF-TU)	information pathways	P9WNN1	EFTU_MYCTU	FUNCTION: This protein promotes the GTP-dependent binding of aminoacyl-tRNA to the A-site of ribosomes during protein biosynthesis. {ECO:0000255|HAMAP-Rule:MF_00118}.
RV0686	Rv0686	786149	786947	+	-0.210437	0.524931	-0.335172	0.27567	0.722494	5.36055e-05	0.779321	0.000137176	Unknown	Probable membrane protein	cell wall and cell processes	I6XVZ6	I6XVZ6_MYCTU
RV0687	Rv0687	787099	787927	+	-0.0589493	0.90477	-0.230334	0.564436	0.322364	0.149988	0.841773	0.000279639	Function unknown; possibly involved in cellular metabolism.	Probable short-chain type dehydrogenase/reductase	intermediary metabolism and respiration	P9WGS7	Y0687_MYCTU
RV0688	Rv0688	787940	789161	+	0.240073	0.550036	0.0542477	0.930011	0.163332	0.522676	0.60319	0.0150659	Ferredoxins are iron-sulfur proteins that transfer electrons in a wide variety of metabolic reactions.	Putative ferredoxin reductase	intermediary metabolism and respiration	P95034	P95034_MYCTU
RV0689C	Rv0689c	789157	789412	-					0	1	0	1	Unknown	Hypothetical protein	conserved hypotheticals	I6WZ39	I6WZ39_MYCTU
RV0690C	Rv0690c	790024	791074	-	-0.674669	0.127351	-0.525182	0.30409	-0.640696	0.0456351	-0.8622	0.0163748	Function unknown	Conserved hypothetical protein	conserved hypotheticals	I6Y4G1	I6Y4G1_MYCTU
RV0691A	Rv0691A	791757	791847	+					0	1	4.01876	0.649732	Electron carrier	Mycofactocin precursor protein	intermediary metabolism and respiration	P9WJ81	MFTA_MYCTU	FUNCTION: A putative polypeptide that may function as an electron carrier; the C-terminal 8 residues are highly conserved. The genes for mycofactocin and other proteins proposed to function in its maturation are found in a conserved gene cluster.
RV0691C	Rv0691c	791070	791667	-	-0.727672	NA	-0.567652	0.37563	0.316139	0.525431	1.06265	0.0174657	Involved in transcriptional mechanism	Probable transcriptional regulatory protein	regulatory proteins	P9WMB7	MFTR_MYCTU	FUNCTION: May regulate a gene cluster involved in mycofactocin expression. Mycofactocin is a conserved polypeptide that might serve as an electron carrier.
RV0692	Rv0692	791831	792161	+	-0.768051	0.0961538	-0.718822	0.165941	-2.25363	5.39257e-13	-2.15406	1.02772e-09	Function unknown	Conserved hypothetical protein	conserved hypotheticals	P95038	MFTB_MYCTU	FUNCTION: May function to bind or modify mycofactocin, a conserved polypeptide that might serve as an electron carrier. The genes for mycofactocin and other proteins proposed to function in its maturation are found in a conserved gene cluster.
RV0693	Rv0693	792157	793333	+	-1.15894	4.78e-05	-0.966118	0.0113127	-2.73044	1.88833e-27	-2.7554	1.5718e-22	Required for coenzyme pyrrolo-quinoline-quinone (PQQ) biosynthesis.	Probable coenzyme PQQ synthesis protein E PqqE (coenzyme PQQ synthesis protein III)	intermediary metabolism and respiration	P9WJ79	MFTC_MYCTU	FUNCTION: May function to modify mycofactocin, a conserved polypeptide that might serve as an electron carrier. The genes for mycofactocin and other proteins proposed to function in its maturation are found in a conserved gene cluster.
RV0694	Rv0694	793335	794526	+	-1.2373	2.05e-05	-1.04468	0.00620666	-2.74304	4.84034e-27	-2.42313	1.37436e-17	Involved in respiration; catalyzes conversion of lactate into pyruvate [catalytic activity: (S)-lactate + 2 ferricytochrome C = pyruvate + 2 ferrocytochrome C].	Possible L-lactate dehydrogenase (cytochrome) LldD1	intermediary metabolism and respiration	P9WND7	MFTD_MYCTU	FUNCTION: May play a role in the maturation of mycofactocin, a conserved polypeptide that might serve as an electron carrier. The genes for mycofactocin and other proteins proposed to function in its maturation are found in a conserved gene cluster.
RV0695	Rv0695	794715	795471	+	-0.847128	0.0990412	-0.709047	0.227315	-1.92636	1.66619e-07	-2.31436	4.16724e-08	Function unknown	Conserved hypothetical protein	conserved hypotheticals	P9WP59	MFTE_MYCTU	FUNCTION: May play a role in the maturation of mycofactocin, a conserved polypeptide that might serve as an electron carrier. The genes for mycofactocin and other proteins proposed to function in its maturation are found in a conserved gene cluster.
RV0696	Rv0696	795519	796932	+	-1.15372	0.000899982	-0.923224	0.0423778	-1.01679	0.000929499	-1.25431	0.000288142	Function unknown; probably involved in cellular metabolism.	Probable membrane sugar transferase	intermediary metabolism and respiration	P9WMX1	MFTF_MYCTU	FUNCTION: May play a role in the maturation of mycofactocin, a conserved polypeptide that might serve as an electron carrier. The genes for mycofactocin and other proteins proposed to function in its maturation are found in a conserved gene cluster.
RV0697	Rv0697	796933	798373	+	-0.829135	0.488329	-0.171653	0.927778	-2.03246	0.00645321	-3.2903	0.000147582	Function unknown; probably involved in cellular metabolism.	Probable dehydrogenase	intermediary metabolism and respiration	I6Y8H4	I6Y8H4_MYCTU
RV0698	Rv0698	798833	799445	+	-0.149907	NA	0.327558	0.652755	-0.574913	0.237461	-0.648099	0.204492	Function unknown	Conserved hypothetical protein	conserved hypotheticals	P95044	P95044_MYCTU
RV0699	Rv0699	799629	799851	+	0.112145	NA	0.85046	NA	0.831867	0.785826	-0.680849	0.84619	Unknown	Hypothetical protein	conserved hypotheticals	P95046	P95046_MYCTU
RV0700	rpsJ	800487	800793	+	0.100733	0.955013	0.0407752	0.986543	0.447439	0.616657	0.349418	0.733474	This protein is involved in the binding of tRNA to the ribosomes, and in the regulation of rRNA biosynthesis (by modulating the efficiency of transcriptional termination). Interacts with NUSB|Rv2533c.	30S ribosomal protein S10 RpsJ (transcription antitermination factor NusE)	information pathways	P9WH67	RS10_MYCTU	FUNCTION: Involved in the binding of tRNA to the ribosomes. {ECO:0000255|HAMAP-Rule:MF_00508}.
RV0701	rplC	800809	801463	+	0.167375	0.78277	-0.16341	0.798666	-1.48998	1.4763e-08	-0.854421	0.0062651	This protein binds directly to 23S ribosomal RNA and may participate in the formation of the peptidyltransferase center of the ribosome.	50S ribosomal protein L3 RplC	information pathways	P9WH87	RL3_MYCTU	FUNCTION: One of the primary rRNA binding proteins, it binds directly near the 3'-end of the 23S rRNA, where it nucleates assembly of the 50S subunit. {ECO:0000255|HAMAP-Rule:MF_01325}.
RV0702	rplD	801462	802134	+	0.10376	0.892786	-0.172934	0.817798	-1.84452	1.3862e-09	-1.17893	0.000964971	This protein binds directly and specifically to 23S rRNA.	50S ribosomal protein L4 RplD	information pathways	P9WH85	RL4_MYCTU	FUNCTION: One of the primary rRNA binding proteins, this protein initially binds near the 5'-end of the 23S rRNA. It is important during the early stages of 50S assembly. It makes multiple contacts with different domains of the 23S rRNA in the assembled 50S subunit and ribosome. {ECO:0000255|HAMAP-Rule:MF_01328}.; FUNCTION: Forms part of the polypeptide exit tunnel. {ECO:0000255|HAMAP-Rule:MF_013…
RV0703	rplW	802133	802436	+	-0.0302604	0.975642	-0.076093	0.956422	-0.0148661	0.984999	0.382502	0.490873	Binds to a specific region on the 23S rRNA.	50S ribosomal protein L23 RplW	information pathways	P9WHB9	RL23_MYCTU	FUNCTION: One of the early assembly proteins it binds 23S rRNA. One of the proteins that surrounds the polypeptide exit tunnel on the outside of the ribosome. Forms the main docking site for trigger factor binding to the ribosome. {ECO:0000255|HAMAP-Rule:MF_01369}.
RV0704	rplB	802528	803371	+	0.131673	0.842041	-0.138858	0.834222	-0.990205	0.000237569	-0.475772	0.149896	This protein is a primary 23S rRNA-binding protein. It has peptidyltransferase activity.	50S ribosomal protein L2 RplB	information pathways	P9WHA5	RL2_MYCTU	FUNCTION: One of the primary rRNA binding proteins. Required for association of the 30S and 50S subunits to form the 70S ribosome, for tRNA binding and peptide bond formation. It has been suggested to have peptidyltransferase activity; this is somewhat controversial. Makes several contacts with the 16S rRNA in the 70S ribosome. {ECO:0000255|HAMAP-Rule:MF_01320}.
RV0705	rpsS	803411	803693	+	0.28875	0.673585	-0.112192	0.900501	-0.100484	0.828363	0.311376	0.498606	Protein S19 forms a complex with S13 that binds strongly to the 16S ribosomal RNA.	30S ribosomal protein S19 RpsS	information pathways	P9WH45	RS19_MYCTU	FUNCTION: Protein S19 forms a complex with S13 that binds strongly to the 16S ribosomal RNA. {ECO:0000250}.
RV0706	rplV	803689	804283	+	-0.0617037	0.955013	-0.177091	0.875986	-0.939546	0.0404234	-0.947339	0.0719204	This protein binds specifically to 23S rRNA; its binding is stimulated by other ribosomal proteins, E.G., L4, L17, and L20. It is important during the early stages of 50S reconstitution.	50S ribosomal protein L22 RplV	information pathways	P9WHC1	RL22_MYCTU	FUNCTION: This protein binds specifically to 23S rRNA; its binding is stimulated by other ribosomal proteins, e.g. L4, L17, and L20. It is important during the early stages of 50S assembly. It makes multiple contacts with different domains of the 23S rRNA in the assembled 50S subunit and ribosome (By similarity). {ECO:0000255|HAMAP-Rule:MF_01331}.; FUNCTION: The globular domain of the protein is …
RV0707	rpsC	804282	805107	+	0.106103	0.900148	-0.0788143	0.939618	-0.517008	0.165977	-0.0700271	0.899324	This protein is involved in the binding of initiator met-tRNA.	30S ribosomal protein S3 RpsC	information pathways	P9WH37	RS3_MYCTU	FUNCTION: Binds the lower part of the 30S subunit head. Binds mRNA in the 70S ribosome, positioning it for translation. {ECO:0000255|HAMAP-Rule:MF_01309}.
RV0708	rplP	805110	805527	+	0.0736367	0.918596	-0.0933943	0.901145	0.0908152	0.812277	0.112232	0.787658	This protein binds directly to 23S ribosomal RNA and is located at the a site of the peptidyltransferase center.	50S ribosomal protein L16 RplP	information pathways	P9WHD5	RL16_MYCTU	FUNCTION: Binds 23S rRNA and is also seen to make contacts with the A and possibly P site tRNAs. {ECO:0000255|HAMAP-Rule:MF_01342}.
RV0709	rpmC	805526	805760	+	0.251051	0.68877	0.245873	0.710282	0.501618	0.145236	0.652697	0.0865315	Involved in translation mechanisms.	50S ribosomal protein L29 RpmC	information pathways	P9WHA7	RL29_MYCTU
RV0710	rpsQ	805756	806167	+	0.57377	0.4517	0.385573	0.671032	0.5302	0.25941	0.916729	0.0685987	Protein S17 binds specifically to the 5' end of 16S ribosomal RNA.	30S ribosomal protein S17 RpsQ	information pathways	P9WH51	RS17_MYCTU	FUNCTION: One of the primary rRNA binding proteins, it binds specifically to the 5'-end of 16S ribosomal RNA. {ECO:0000255|HAMAP-Rule:MF_01345}.
RV0711	atsA	806335	808699	+	-0.429508	0.211608	-0.349014	0.351552	-2.67517	2.98653e-37	-2.53898	3.1188e-27	Thought to play an important role in the mineralization of sulfates [catalytic activity: a phenol sulfate + H2O = a phenol + sulfate].	Possible arylsulfatase AtsA (aryl-sulfate sulphohydrolase) (arylsulphatase)	intermediary metabolism and respiration	P95059	P95059_MYCTU
RV0712	Rv0712	808746	809646	+	-0.368444	0.24422	-0.278745	0.435702	-1.21907	9.63246e-09	-1.39497	7.03666e-09	Function unknown	Conserved protein	conserved hypotheticals	I6Y8I5	FGE_MYCTU	FUNCTION: Oxidase that catalyzes the conversion of cysteine to 3-oxoalanine on target proteins. 3-oxoalanine modification, which is also named formylglycine (fGly), occurs in the maturation of arylsulfatases and some alkaline phosphatases that use the hydrated form of 3-oxoalanine as a catalytic nucleophile. {ECO:0000269|PubMed:18390551}.
RV0713	Rv0713	809946	810888	+	-0.00334214	0.996971	-0.0360471	0.975721	1.78789	1.20091e-07	1.97659	2.00258e-07	Unknown	Probable conserved transmembrane protein	cell wall and cell processes	I6WZ58	I6WZ58_MYCTU
RV0714	rplN	811373	811742	+	0.273938	0.639995	-0.00675197	0.996193	1.1084	0.000162797	1.54982	2.10002e-06	This protein binds directly to 23S ribosomal RNA.	50S ribosomal protein L14 RplN	information pathways	P9WHD9	RL14_MYCTU	FUNCTION: Binds to 23S rRNA. Forms part of two intersubunit bridges in the 70S ribosome. {ECO:0000255|HAMAP-Rule:MF_01367}.
RV0715	rplX	811742	812060	+	0.00259569	0.99712	-0.466665	0.648696	0.175497	0.78601	1.79888	0.00114377	This protein is found in the ribonucleoprotein core and is involved in the early assembly of the 50S subunit. It is not involved in the functions of the mature 50S subunit.	50S ribosomal protein L24 RplX	information pathways	P9WHB7	RL24_MYCTU	FUNCTION: One of two assembly initiator proteins, it binds directly to the 5'-end of the 23S rRNA, where it nucleates assembly of the 50S subunit. {ECO:0000255|HAMAP-Rule:MF_01326}.; FUNCTION: One of the proteins that surrounds the polypeptide exit tunnel on the outside of the subunit. {ECO:0000255|HAMAP-Rule:MF_01326}.
RV0716	rplE	812059	812623	+	0.157498	0.758131	-0.214148	0.675208	-0.0847663	0.790177	-0.0160324	0.973515	This is one of 3 proteins that mediate the attachment of the 5S RNA into the large ribosomal subunit.	50S ribosomal protein L5 RplE	information pathways	P9WH83	RL5_MYCTU	FUNCTION: This is 1 of the proteins that binds and probably mediates the attachment of the 5S RNA into the large ribosomal subunit, where it forms part of the central protuberance. In the 70S ribosome it contacts protein S13 of the 30S subunit (bridge B1b), connecting the 2 subunits; this bridge is implicated in subunit movement. Contacts the P site tRNA; the 5S rRNA and some of its associated pr…
RV0717	rpsN1	812627	812813	+	0.355765	NA	0.431676	0.845703	0.896032	0.440863	0.202941	0.90603	Known to be required for the assembly of 30S particles and may also be responsible for determining the conformation of the 16S rRNA at the a site.	30S ribosomal protein S14 RpsN1	information pathways	P9WH57	RS14Z_MYCTU	FUNCTION: Binds 16S rRNA, required for the assembly of 30S particles and may also be responsible for determining the conformation of the 16S rRNA at the A site. {ECO:0000255|HAMAP-Rule:MF_01364}.
RV0718	rpsH	812976	813375	+	0.128175	0.900148	-0.0433485	0.975721	0.308934	0.54933	0.226745	0.707646	Binds directly to the central domain of 16S ribosomal RNA.	30S ribosomal protein S8 RpsH	information pathways	P9WH27	RS8_MYCTU	FUNCTION: One of the primary rRNA binding proteins, it binds directly to 16S rRNA central domain where it helps coordinate assembly of the platform of the 30S subunit. {ECO:0000255|HAMAP-Rule:MF_01302}.
RV0719	rplF	813398	813938	+	0.243814	0.664209	-0.00175322	0.998148	-0.506909	0.0922069	-0.268208	0.475023	This protein binds directly to 23S ribosomal RNA and is located at the aminoacyl-tRNA binding site of the peptidyltransferase center.	50S ribosomal protein L6 RplF	information pathways	P9WH81	RL6_MYCTU	FUNCTION: This protein binds to the 23S rRNA, and is important in its secondary structure. It is located near the subunit interface in the base of the L7/L12 stalk, and near the tRNA binding site of the peptidyltransferase center. {ECO:0000255|HAMAP-Rule:MF_01365}.
RV0720	rplR	813940	814309	+	0.221203	0.791879	-0.0180815	0.987868	-0.0211204	0.976176	-0.0825563	0.894409	This is one of 3 proteins that mediate the attachment of the 5S RNA into the large ribosomal subunit.	50S ribosomal protein L18 RplR	information pathways	P9WHD1	RL18_MYCTU	FUNCTION: This is one of the proteins that binds and probably mediates the attachment of the 5S RNA into the large ribosomal subunit, where it forms part of the central protuberance. {ECO:0000255|HAMAP-Rule:MF_01337}.
RV0721	rpsE	814328	814991	+	0.491486	0.334075	0.281133	0.651862	-0.688599	0.0236499	-0.525571	0.143509	Protein S5 is important in the assembly and function of the 30S ribosomal subunit.	30S ribosomal protein S5 RpsE	information pathways	P9WH33	RS5_MYCTU	FUNCTION: With S4 and S12 plays an important role in translational accuracy. {ECO:0000255|HAMAP-Rule:MF_01307}.; FUNCTION: Located at the back of the 30S subunit body where it stabilizes the conformation of the head with respect to the body. {ECO:0000255|HAMAP-Rule:MF_01307}.
RV0722	rpmD	814993	815191	+	-0.506056	NA	-0.248511	0.830844	-0.343226	0.684555	-0.166194	0.86283	Involved ion translation mechanisms.	50S ribosomal protein L30 RpmD	information pathways	P9WHA3	RL30_MYCTU
RV0723	rplO	815190	815631	+	0.503328	0.371295	0.261905	0.71073	-0.357453	0.331992	-0.235841	0.591567	This protein binds directly to 23S ribosomal RNA.	50S ribosomal protein L15 RplO	information pathways	P9WHD7	RL15_MYCTU	FUNCTION: Binds to the 23S rRNA. {ECO:0000255|HAMAP-Rule:MF_01341}.
RV0724	sppA	815663	817535	+	-0.427534	0.106038	-0.591933	0.0316077	-0.637693	0.000236735	-0.646904	0.00115026	Involved in digestion of the cleaved signal peptides. This activity is necessary to maintain proper secretion of mature proteins across the membrane.	Possible protease IV SppA (endopeptidase IV) (signal peptide peptidase)	cell wall and cell processes	P95072	P95072_MYCTU
RV0725C	Rv0725c	817539	818445	-	-0.0484675	0.957166	0.10693	0.923328	0.00905477	0.994576	-0.349648	0.530741	Function unknown	Conserved hypothetical protein	conserved hypotheticals	P95073	P95073_MYCTU	FUNCTION: Exhibits S-adenosyl-L-methionine-dependent methyltransferase activity. {ECO:0000256|ARBA:ARBA00003907, ECO:0000256|RuleBase:RU362030}.
RV0726C	Rv0726c	818537	819641	-	0.157775	0.749322	-0.237635	0.618259	-0.344603	0.18761	0.321194	0.284331	Possible methyltransferase	Possible S-adenosylmethionine-dependent methyltransferase	lipid metabolism	P9WFI7	Y751_MYCTU	FUNCTION: Exhibits S-adenosyl-L-methionine-dependent methyltransferase activity. {ECO:0000250}.
RV0727C	fucA	819843	820500	-	0.483628	NA	1.81305	0.0619938	0.505469	0.577131	-0.440681	0.633388	Involved in fucose metabolism (at the third step) [catalytic activity: L-fuculose 1-phosphate = glycerone phosphate + (S)-lactaldehyde].	Possible L-fuculose phosphate aldolase FucA (L-fuculose-1-phosphate aldolase)	intermediary metabolism and respiration	P95075	P95075_MYCTU
RV0728C	serA2	820496	821477	-	0.696587	NA	0.703708	0.543392	-0.47913	0.54255	-0.952411	0.265161	Involved at the first committed step in the 'phosphorylated' pathway of L-serine biosynthesis. Catalyzes the oxidation of D-3-phosphoglycerate to 3-phosphohydroxypyruvate [catalytic activity: 3-phosphoglycerate + NAD(+) = 3-phosphohydroxypyruvate + NADH].	Possible D-3-phosphoglycerate dehydrogenase SerA2 (phosphoglycerate dehydrogenase) (PGDH)	intermediary metabolism and respiration	I6WZ71	I6WZ71_MYCTU
RV0729	xylB	821507	822854	+	0.276271	0.661236	0.533653	0.344715	0.941852	0.00442302	0.340997	0.431604	Phosphorylates D-xylulose [catalytic activity: ATP + D-xylulose = ADP + D-xylulose 5-phosphate].	Possible D-xylulose kinase XylB (xylulokinase) (xylulose kinase)	intermediary metabolism and respiration	I6Y4K0	I6Y4K0_MYCTU
RV0730	Rv0730	822866	823595	+	0.31947	0.426791	0.0153249	0.984334	-1.14841	1.55272e-06	-0.523377	0.0685246	Acetylation, substrate unknown	GCN5-related N-acetyltransferase	intermediary metabolism and respiration	I6XW38	I6XW38_MYCTU
RV0731C	Rv0731c	823683	824640	-	1.23133	NA	1.44212	0.0333642	1.53429	0.000302569	0.975873	0.0573622	Possible methyltransferase	Possible S-adenosylmethionine-dependent methyltransferase	lipid metabolism	P9WFI5	Y756_MYCTU	FUNCTION: Exhibits S-adenosyl-L-methionine-dependent methyltransferase activity. {ECO:0000250}.
RV0732	secY	824800	826126	+	0.61648	0.195115	0.156546	0.823801	2.02714	1.55174e-13	2.6184	1.61148e-17	Essential for protein export. Interacts with SECA|Rv3240c and SECE|Rv0638 to allow the translocation of proteins across the plasma membrane, by forming part of a channel.	Probable preprotein translocase SecY	cell wall and cell processes	P9WGN3	SECY_MYCTU	FUNCTION: The central subunit of the protein translocation channel SecYEG. Consists of two halves formed by TMs 1-5 and 6-10. These two domains form a lateral gate at the front which open onto the bilayer between TMs 2 and 7, and are clamped together by SecE at the back. The channel is closed by both a pore ring composed of hydrophobic SecY resides and a short helix (helix 2A) on the extracellula…
RV0733	adk	826122	826668	+	0.359272	0.597767	-0.107209	0.911509	1.94447	9.40202e-09	2.64137	2.77342e-12	This small ubiquitous enzyme is essential in intracellular nucleotide metabolism, in addition it has been found to act as both a nucleoside mono- and DI-phosphate kinase suggesting it may have a role in RNA and DNA biosynthesis [catalytic activity: ATP + AMP = ADP + ADP].	Adenylate kinase Adk (ATP-AMP transphosphorylase)	intermediary metabolism and respiration	P9WKF5	KAD_MYCTU	FUNCTION: Catalyzes the reversible transfer of the terminal phosphate group between ATP and AMP. Plays an important role in cellular energy homeostasis and in adenine nucleotide metabolism. Has a broad specificity for nucleoside triphosphates, being highly active with ATP or dATP as phosphate donors, and less active with GTP or UTP. {ECO:0000255|HAMAP-Rule:MF_00235, ECO:0000269|PubMed:10398370}.
RV0734	mapA	826670	827471	+	0.402667	0.371295	-0.0944693	0.889439	0.553068	0.0413751	0.938234	0.00166533	Removes the amino-terminal methionine from nascent proteins [catalytic activity: L-methionylpeptide + H2O = L-methionine + peptide].	Methionine aminopeptidase MapA (map) (peptidase M) (MetAP)	intermediary metabolism and respiration	P9WK21	MAP11_MYCTU	FUNCTION: Removes the N-terminal methionine from nascent proteins. The N-terminal methionine is often cleaved when the second residue in the primary sequence is small and uncharged (Met-Ala-, Cys, Gly, Pro, Ser, Thr, or Val). Requires deformylation of the N(alpha)-formylated initiator methionine before it can be hydrolyzed. {ECO:0000255|HAMAP-Rule:MF_01974, ECO:0000269|PubMed:19688379}.
RV0735	sigL	827543	828077	+	0.279004	0.716805	0.138984	0.885863	-3.40166	1.23513e-14	-2.88458	2.00152e-09	The sigma factor is an initiation factor that promotes attachment of the RNA polymerase to specific initiation sites and then is released.	Probable alternative RNA polymerase sigma factor SigL	information pathways	P9WGH5	SIGL_MYCTU	FUNCTION: Sigma factors are initiation factors that promote the attachment of RNA polymerase to specific initiation sites and are then released. Extracytoplasmic function (ECF) sigma factors are held in an inactive form by an anti-sigma factor until released by regulated intramembrane proteolysis. Over-expression of SigL induces 19-28 genes including polyketide synthases, secreted and membrane pr…
RV0736	rslA	828140	828893	+	0.889894	0.181901	0.668138	0.3691	-4.35773	4.29519e-20	-4.13646	1.37181e-14	Regulates negatively SIGL|Rv0735	Anti-sigma factor RslA	information pathways	P9WJ67	RSLA_MYCTU	FUNCTION: An anti-sigma factor for extracytoplasmic function (ECF) sigma factor SigL. ECF sigma factors are held in an inactive form by an anti-sigma factor until released by regulated intramembrane proteolysis (RIP). RIP occurs when an extracytoplasmic signal triggers a concerted proteolytic cascade to transmit information and elicit cellular responses. The membrane-spanning regulatory substrate…
RV0737	Rv0737	829207	829705	+	0.238847	NA	0.436283	0.416784	-0.0608919	0.912115	-0.0842428	0.884344	Involved in transcriptional mechanism.	Possible transcriptional regulatory protein	regulatory proteins	I6Y8K3	I6Y8K3_MYCTU
RV0738	Rv0738	830062	830611	+	-0.18228	NA	0.062804	0.969084	-0.158814	0.847326	-0.535846	0.511516	Function unknown	Conserved protein	conserved hypotheticals	P9WKS3	Y738_MYCTU
RV0739	Rv0739	830855	831662	+	0.328636	NA	1.1236	0.24417	0.173226	0.84646	-0.28907	0.747469	Function unknown	Conserved hypothetical protein	conserved hypotheticals	P9WKS1	Y739_MYCTU
RV0740	Rv0740	831776	832304	+	-0.39138	0.374978	-0.235763	0.649432	0.963675	0.000930463	0.493919	0.174445	Function unknown	Conserved hypothetical protein	conserved hypotheticals	O53803	Y0740_MYCTU
RV0742	Rv0742	832981	833509	+	1.25596	NA	1.69187	0.0973884	-0.220796	0.815625	-0.924943	0.312415	Function unknown	PE-PGRS family protein PE_PGRS8	PE/PPE	I6Y8K5	PG08_MYCTU
RV0743C	Rv0743c	833886	834444	-	-0.0232079	NA	-0.0219577	0.984334	0.788478	0.0427443	0.800834	0.0694639	Unknown	Hypothetical protein	conserved hypotheticals	I6WZ83	I6WZ83_MYCTU
RV0744C	Rv0744c	834440	834947	-	0.241065	0.746612	-0.249726	0.752356	-0.323063	0.444634	0.324691	0.4973	Thought to be involved in transcriptional mechanism.	Possible transcriptional regulatory protein	regulatory proteins	O53807	O53807_MYCTU
RV0745	Rv0745	835154	835682	+	0.0200529	NA	2.43972	0.216024	0.212268	0.919556	-2.50695	0.136675	Function unknown	Conserved hypothetical protein	conserved hypotheticals	I6X9N8	I6X9N8_MYCTU
RV0746	PE_PGRS9	835701	838053	+	0.786306	0.213946	0.716704	0.299735	-0.81218	0.047544	-0.676276	0.159035	Function unknown	PE-PGRS family protein PE_PGRS9	PE/PPE	Q79FW8	Q79FW8_MYCTU
RV0747	PE_PGRS10	838451	840857	+	0.766039	0.286021	0.47238	0.58065	-3.58358	7.37718e-19	-3.49734	2.45886e-14	Function unknown	PE-PGRS family protein PE_PGRS10	PE/PPE	P9WIG1	PG10_MYCTU
RV0748	vapB31	840947	841205	+	-0.289672	NA	-0.814295	0.421161	1.03579	0.0974622	1.61355	0.0200056	Unknown	Possible antitoxin VapB31	virulence, detoxification, adaptation	O53811	VPB31_MYCTU	FUNCTION: Antitoxin component of a type II toxin-antitoxin (TA) system. Upon expression in M.smegmatis neutralizes the effect of cognate toxin VapC31. {ECO:0000269|PubMed:20011113}.
RV0749	vapC31	841228	841657	+	-0.641697	NA	0.551303	0.823801	3.01165	0.00935749	0.965828	0.515331	Unknown	Possible toxin VapC31. Contains PIN domain.	virulence, detoxification, adaptation	P9WF75	VPC31_MYCTU	FUNCTION: Toxic component of a type II toxin-antitoxin (TA) system. An RNase (By similarity). Upon expression in M.smegmatis inhibits colony formation. Its toxic effect is neutralized by coexpression with cognate antitoxin VapB31 (By similarity). {ECO:0000255|HAMAP-Rule:MF_00265, ECO:0000269|PubMed:20011113}.
RV0749A	Rv0749A	841737	841875		0	NA	0	NA	0	1	4.01888	0.579411
RV0750	Rv0750	842033	842279	+	-0.509906	NA	-0.884228	0.133906	0.851905	0.0345201	2.02394	5.9501e-07	Function unknown	Conserved hypothetical protein	conserved hypotheticals	O53813	O53813_MYCTU
RV0751C	mmsB	842347	843232	-	-0.112183	0.897905	-0.311024	0.68085	-0.365013	0.383643	-0.53528	0.244144	Catalyzes the NAD-dependent, reversible oxidation of 3-hydroxbutyrate to methylmalonate [catalytic activity: 3-hydroxy-2-methylpropanoate + NAD+ = 2-methyl-3-oxopropanoate + NADH].	Probable 3-hydroxyisobutyrate dehydrogenase MmsB (hibadh)	intermediary metabolism and respiration	P9WNY5	MMSB_MYCTU
RV0752C	fadE9	843242	844415	-	0.129968	0.861063	-0.191767	0.78921	-0.278242	0.442041	0.08729	0.855611	Function unknown, but involved in lipid degradation.	Probable acyl-CoA dehydrogenase FadE9	lipid metabolism	I6Y4R2	I6Y4R2_MYCTU
RV0753C	mmsA	844421	845954	-	0.683892	0.160432	0.232262	0.733132	-0.60737	0.0598942	-0.075335	0.875749	Plays a role in valine and pyrimidine metabolism. Binds fatty acyl-CoA [catalytic activity: 2-methyl-3-oxopropanoate + CoA + NAD+ = propanoyl-CoA + CO2 + NADH].	Probable methylmalonate-semialdehyde dehydrogenase MmsA (methylmalonic acid semialdehyde dehydrogenase) (MMSDH)	intermediary metabolism and respiration	O53816	O53816_MYCTU
RV0754	PE_PGRS11	846159	847914	+	0.265167	0.71682	0.42073	0.540874	-0.644462	0.0988133	-0.808759	0.0644142	Function unknown	PE-PGRS family protein PE_PGRS11	PE/PPE	Q79FW5	PG11_MYCTU	FUNCTION: Induces maturation and activation of human dendritic cells (DCs), via TLR2-dependent activation of ERK1/2, p38 MAPK, and NF-kappa-B signaling pathways, and enhances the ability of DCs to stimulate CD4(+) T cells. By activating DCs, could potentially contribute to the initiation of innate immune responses during tuberculosis infection and hence regulate the clinical course of tuberculosi…
RV0755C	PPE12	848103	850041	-	-0.0732646	0.925719	-0.117924	0.881582	-0.109142	0.785386	0.687611	0.0554579	Function unknown	PPE family protein PPE12	PE/PPE	P9WI37	PPE12_MYCTU
RV0756C	Rv0756c	850741	851467	-	-0.20378	0.79556	-0.0858732	0.93315	-0.0241239	0.971263	-0.376304	0.455199	Unknown	Unknown protein	conserved hypotheticals	P71813	P71813_MYCTU
RV0757	phoP	851608	852352	+	-0.198879	0.582997	-0.353788	0.295033	-0.183006	0.415478	0.110417	0.679831	Involved in transcriptional mechanism. Part of the two component regulatory system PHOP/PHOQ. This protein is thought to be a positive regulator for the phosphate regulon, required for intracellular growth. Transcription of this operon is positively regulated by PHOB and PHOR|Rv0758 when phosphate is limited.	Possible two component system response transcriptional positive regulator PhoP	regulatory proteins	P71814	P71814_MYCTU
RV0758	phoR	852396	853854	+	-0.453699	0.227219	-0.334493	0.427516	-0.0951319	0.760562	-0.599565	0.0386625	Sensor part of a two component regulatory system. This protein is thought to be a sensor kinase for the phosphate regulon. Transcription of this operon is positively regulated by PHOB|Rv0757 and PHOR when phosphate is limited.	Possible two component system response sensor kinase membrane associated PhoR	regulatory proteins	P71815	P71815_MYCTU
RV0759C	Rv0759c	853825	854158	-	-0.131353	NA	0.260081	0.887233	1.13627	0.166168	0.715809	0.469413	Function unknown	Conserved hypothetical protein	conserved hypotheticals	P9WML3	YHI1_MYCTU
RV0760C	Rv0760c	854267	854687	-	0.253995	0.688386	-0.191953	0.792144	1.43158	3.3448e-06	1.70651	1.37764e-06	Function unknown	Conserved protein	conserved hypotheticals	I6WZD7	I6WZD7_MYCTU
RV0761C	adhB	854699	855827	-	0.142611	0.857155	-0.131491	0.87726	1.2524	0.000112043	1.56071	1.81292e-05	Thought to catalyze the reversible oxidation of ethanol to acetaldehyde with the concomitant reduction of NAD. Probably acts on primary or secondary alcohols or hemiacetals [catalytic activity: an alcohol + NAD+ = an aldehyde or ketone + NADH].	Possible zinc-containing alcohol dehydrogenase NAD dependent AdhB	intermediary metabolism and respiration	P9WQC7	ADHB_MYCTU
RV0762C	Rv0762c	855925	856471	-	-0.25617	0.758131	-0.45159	0.561079	-0.13993	0.793691	0.883852	0.061717	Function unknown	Conserved hypothetical protein	conserved hypotheticals	I6XW93	I6XW93_MYCTU
RV0763C	Rv0763c	856473	856680	-	-0.827634	NA	-1.55172	0.317014	0.362058	0.789043	1.20527	0.366104	Ferredoxins are iron-sulfur proteins that transfer electrons in a wide variety of metabolic reactions. Probably involved in electron transport for cytochrome P-450 system.	Possible ferredoxin	intermediary metabolism and respiration	P71820	P71820_MYCTU
RV0764C	cyp51	856682	858038	-	-0.362718	0.535208	-0.644639	0.231063	-1.23232	0.000272726	-0.785982	0.0494362	Involved in sterol biosynthesis. Its precise biological substrate is not known. Catalyzes C14-demethylation of lanosterol, 24,25-dihydrolanosterol and obtusifoliol which is critical for ergosterol biosynthesis. It transforms lanosterol into 4,4'-dimethyl cholesta-8,14,24-triene-3-beta-ol.	Cytochrome P450 51 Cyp51 (CYPL1) (P450-L1A1) (sterol 14-alpha demethylase) (lanosterol 14-alpha demethylase) (P450-14DM)	intermediary metabolism and respiration	P9WPP9	CP51_MYCTU	FUNCTION: Its precise biological substrate is not known. Catalyzes C14-demethylation of lanosterol, 24,25-dihydrolanosterol and obtusifoliol which is critical for ergosterol biosynthesis. It transforms lanosterol into 4,4'-dimethyl cholesta-8,14,24-triene-3-beta-ol. {ECO:0000269|PubMed:10430874, ECO:0000269|PubMed:9756611}.
RV0765C	Rv0765c	858037	858865	-	-0.300551	0.594178	-0.625454	0.218198	-0.995402	0.00245655	-0.876139	0.024142	Function unknown; probably involved in cellular metabolism, possibly electron transfer.	Probable oxidoreductase	intermediary metabolism and respiration	I6WZD9	I6WZD9_MYCTU
RV0766C	cyp123	858864	860073	-	-0.614708	0.236293	-0.776772	0.147786	-0.496433	0.178233	-0.404913	0.353647	Cytochromes P450 are a group of heme-thiolate monooxygenases. They oxidize a variety of structurally unrelated compounds, including steroids, fatty acids, and xenobiotics.	Probable cytochrome P450 123 Cyp123	intermediary metabolism and respiration	P9WPP5	CP123_MYCTU
RV0767C	Rv0767c	860069	860711	-	-0.58447	NA	-0.589672	0.390342	-0.338428	0.510013	-1.07311	0.0501367	Function unknown	Conserved hypothetical protein	conserved hypotheticals	P9WMD7	Y767_MYCTU
RV0768	aldA	860912	862382	+	-0.505635	0.37817	-0.817197	0.146759	-1.35176	0.000107932	-0.944754	0.0216431	Oxidizes a variety of aldehydes [catalytic activity: an aldehyde + NAD+ + H2O = an acid + NADH].	Probable aldehyde dehydrogenase NAD dependent AldA (aldehyde dehydrogenase [NAD+])	intermediary metabolism and respiration	I6X9R9	I6X9R9_MYCTU
RV0769	Rv0769	862412	863159	+	-0.614131	0.221644	-0.785072	0.132619	-0.0881248	0.841202	-0.200033	0.662109	Function unknown; probably involved in cellular metabolism.	Probable dehydrogenase/reductase	intermediary metabolism and respiration	P9WGQ9	Y769_MYCTU
RV0770	Rv0770	863256	864144	+	-0.561811	0.236333	-0.318061	0.58065	-0.317611	0.415901	-0.616048	0.130713	Function unknown; 3-hydroxyisobutyrate dehydrogenase family protein probably involved in cellular metabolism.	Probable dehydrogenase/reductase	intermediary metabolism and respiration	P9WNY3	Y770_MYCTU
RV0771	Rv0771	864140	864575	+	-0.964309	NA	-1.12712	0.183185	0.205756	0.77991	0.47089	0.524563	Involved in aromatic hydrocarbons catabolism. Thought to be involved in the catabolism of protocatechuate to succinate-and acetyl-CoA in the beta-ketoadipate pathway (at the third step) [catalytic activity: 2-carboxy-5-oxo-2,5-dihydrofuran-2-acetate = 5-oxo-4,5-dihydrofuran-2-acetate + CO(2)].	Possible 4-carboxymuconolactone decarboxylase (CMD)	intermediary metabolism and respiration	I6Y4S7	I6Y4S7_MYCTU
RV0772	purD	864586	865855	+	0.0183046	0.975686	0.25661	0.626716	0.736073	0.00699637	0.147653	0.696993	Involved in de novo purine biosynthesis (at the second step) [catalytic activity: ATP + 5-phosphoribosylamine + glycine = ADP + phosphate + 5'-phosphoribosylglycinamide].	Probable phosphoribosylamine--glycine ligase PurD (GARS) (glycinamide ribonucleotide synthetase) (phosphoribosylglycinamide synthetase) (5'-phosphoribosylglycinamide synthetase)	intermediary metabolism and respiration	P9WHM9	PUR2_MYCTU
RV0773C	ggtA	865851	867390	-	0.309714	0.428035	0.365373	0.346984	0.453837	0.0716443	0.572823	0.0389053	Besides the cephalosporin acylase I activity which converts GL-7ACA into 7-ACA; this enzyme displays some gamma glutamyltranspeptidase activity: GGT plays a key role in the gamma-glutamyl cycle, a pathway for the synthesis and degradation of glutathione. [catalytic activity 1: 7-beta-(4-carboxybutanamido)-cephalosporanic acid + H2O = 7-aminocephalosporanic acid + glutaric acid] [catalytic activit…	Probable bifunctional acylase GgtA: cephalosporin acylase (GL-7ACA acylase) + gamma-glutamyltranspeptidase (GGT)	intermediary metabolism and respiration	I6X9S5	I6X9S5_MYCTU
RV0774C	Rv0774c	867440	868352	-	0.607011	0.419719	0.748455	0.325935	0.0963997	0.87311	-0.287128	0.641958	Unknown; could have possibly a lipolytic activity.	Probable conserved exported protein	cell wall and cell processes	I6Y8R4	I6Y8R4_MYCTU
RV0775	Rv0775	868407	869031	+	-0.0377873	0.951329	-0.136441	0.811541	0.313803	0.277588	0.536019	0.0815784	Function unknown	Conserved hypothetical protein	conserved hypotheticals	P71830	P71830_MYCTU
RV0776C	Rv0776c	868984	869764	-	-0.440229	NA	-0.0484403	0.967972	-0.951156	0.0551953	-1.13859	0.0335497	Function unknown	Conserved hypothetical protein	conserved hypotheticals	I6Y4S9	I6Y4S9_MYCTU
RV0777	purB	870008	871427	+	-0.208	0.614247	-0.291461	0.464692	0.319303	0.175628	0.552305	0.0296717	Involved in de novo purine biosynthesis (at the eight step) [catalytic activity: 1-(5-phosphoribosyl)-4-(N-succino-carboxamide) -5-aminoimidazole = fumarate + 5'-phosphoribosyl-5-amino-4-imidazolecarboxamide (also catalyzes: N6-(1,2-dicarboxyethyl)AMP = fumarate + AMP)].	Probable adenylosuccinate lyase PurB (adenylosuccinase) (ASL) (ASASE)	intermediary metabolism and respiration	I6XWA1	I6XWA1_MYCTU
RV0778	cyp126	871431	872676	+	0.073779	0.909052	-0.0320991	0.969084	0.675651	0.0129112	0.747787	0.0157313	Cytochromes P450 are a group of heme-thiolate monooxygenases. They oxidize a variety of structurally unrelated compounds, including steroids, fatty acids, and xenobiotics.	Possible cytochrome P450 126 Cyp126	intermediary metabolism and respiration	P9WPN9	CP126_MYCTU
RV0779C	Rv0779c	872672	873293	-	-0.127857	NA	0.803923	0.702919	1.01813	0.425255	0.557908	0.696557	Unknown	Possible conserved transmembrane protein	cell wall and cell processes	P71833	P71833_MYCTU
RV0780	purC	873343	874237	+	0.0579371	0.953597	0.316871	0.705302	0.8457	0.0496412	0.831025	0.0865315	Involved in de novo purine biosynthesis (at the seventh step) [catalytic activity: ATP + 1-(5-phosphoribosyl)-4-carboxy-5-aminoimidazole + L-aspartate = ADP + phosphate + 1-(5-phosphoribosyl)-4-(N-succino-carboxamide)-5-aminoimidazole].	Phosphoribosylaminoimidazole- succinocarboxamide synthase PurC (SAICAR synthetase)	intermediary metabolism and respiration	P9WHN1	PUR7_MYCTU
RV0783C	emrB	876818	878441	-	-0.0530645	0.894413	-0.0701628	0.865273	0.7209	1.64108e-05	0.690967	0.00033399	Translocase that confers resistance to substances of high hydrophobicity. Involved in transport of multidrug across the membrane (export): multidrug resistance by an export mechanism. Responsible for the translocation of the substrate across the membrane.	Possible multidrug resistance integral membrane efflux protein EmrB	cell wall and cell processes	P9WG89	EMRB_MYCTU
RV0784	Rv0784	878638	879325	+	0.10956	0.893532	0.510816	0.390562	0.936665	0.00815668	0.395432	0.379998	Function unknown	Conserved hypothetical protein	conserved hypotheticals	P71837	P71837_MYCTU
RV0785	Rv0785	879340	881041	+	0.252071	0.499547	0.48246	0.15455	1.27459	8.47991e-11	0.950699	3.02682e-05	Function unknown	Conserved protein	conserved hypotheticals	P71838	Y0785_MYCTU	FUNCTION: Able to catalyze the elimination of the C-1 and C-2 hydrogen atoms of the A-ring from the polycyclic ring structure of 3-ketosteroids. {ECO:0000250}.
RV0786C	Rv0786c	881075	881714	-	-0.319016	0.547687	-0.201327	0.742709	0.136846	0.73586	-0.170988	0.701056	Function unknown	Conserved protein	conserved hypotheticals	P71839	P71839_MYCTU
RV0787	Rv0787	881459	882419	+	0.792288	NA	2.12327	0.0233368	0.680162	0.351354	-0.721085	0.376265	Unknown	Unknown protein	conserved hypotheticals	P71840	P71840_MYCTU
RV0787A	Rv0787A	882524	882764	+	-0.255921	0.763826	-0.432044	0.58967	2.64627	2.15333e-12	2.84644	2.5256e-11	Function unknown	Conserved protein	conserved hypotheticals	I6Y8S6	I6Y8S6_MYCTU	FUNCTION: Part of the phosphoribosylformylglycinamidine synthase complex involved in the purines biosynthetic pathway. Catalyzes the ATP-dependent conversion of formylglycinamide ribonucleotide (FGAR) and glutamine to yield formylglycinamidine ribonucleotide (FGAM) and glutamate. The FGAM synthase complex is composed of three subunits. PurQ produces an ammonia molecule by converting glutamine to …
RV0788	purQ	882760	883435	+	-0.267522	0.596077	-0.253846	0.643631	0.682467	0.0117232	0.597631	0.0576561	Involved in de novo purine biosynthesis (at the fourth step) [catalytic activity: ATP + 5'-phosphoribosylformylglycinamide + L-glutamine + H2O = ADP + phosphate + 5'-phosphoribosylformylglycinamidine + L-glutamate].	Probable phosphoribosylformylglycinamidine synthase I PURG (FGAM synthase I)	intermediary metabolism and respiration	P9WHL5	PURQ_MYCTU	FUNCTION: Part of the phosphoribosylformylglycinamidine synthase complex involved in the purines biosynthetic pathway. Catalyzes the ATP-dependent conversion of formylglycinamide ribonucleotide (FGAR) and glutamine to yield formylglycinamidine ribonucleotide (FGAM) and glutamate. The FGAM synthase complex is composed of three subunits. PurQ produces an ammonia molecule by converting glutamine to …
RV0789C	Rv0789c	883451	884051	-	-0.562989	NA	-0.660313	0.447777	-1.63376	0.00611611	-1.19937	0.0745648	Unknown	Hypothetical protein	conserved hypotheticals	I6Y4U0	I6Y4U0_MYCTU
RV0790C	Rv0790c	884072	884801	-	-0.27623	0.79556	-0.871688	0.30409	-1.75602	0.000400669	-1.52607	0.00932957	Unknown	Hypothetical protein	conserved hypotheticals	I6XWA9	I6XWA9_MYCTU
RV0791C	Rv0791c	884797	885841	-	-0.182047	0.870874	-0.808845	0.330768	-2.07924	9.89678e-06	-1.68934	0.0022588	Function unknown	Conserved protein	conserved hypotheticals	I6X9T8	I6X9T8_MYCTU
RV0792C	Rv0792c	885837	886647	-	-0.452241	0.637829	-0.845524	0.330768	-1.33283	0.00703325	-1.06771	0.0661214	Involved in transcriptional mechanism.	Probable transcriptional regulatory protein (probably GntR-family)	regulatory proteins	O86331	O86331_MYCTU
RV0793	Rv0793	886719	887025	+	-0.806748	NA	0.0364579	0.992818	1.44515	0.303316	0.43087	0.81314	Function unknown	Possible monooxygenase	intermediary metabolism and respiration	O86332	Y0793_MYCTU	FUNCTION: Putative monooygenase that might be involved in antibiotic biosynthesis, or may act as reactive oxygen species scavenger that could help in evading host defenses.
RV0794C	Rv0794c	887137	888637	-	-0.283839	0.434159	-0.128386	0.784341	0.168573	0.538021	-0.27406	0.359445	Function unknown; probably involved in cellular metabolism.	Probable oxidoreductase	intermediary metabolism and respiration	I6Y4U4	I6Y4U4_MYCTU
RV0797	Rv0797	890388	891483	+	0.199461	NA	0.464208	0.652755	-0.98701	0.111902	-0.396829	0.586213	Required for the transposition of the insertion element IS1547.	Putative transposase for insertion sequence element IS1547	insertion seqs and phages	O07182	O07182_MYCTU
RV0798C	cfp29	891472	892270	-	0.465192	0.236333	0.402326	0.344944	1.05386	1.59217e-05	1.40111	1.75424e-07	Unknown. Supposedly released from the envelope to the outside during growth.	29 KDa antigen CFP29	virulence, detoxification, adaptation	I6WZG6	I6WZG6_MYCTU
RV0799C	Rv0799c	892266	893274	-	0.502222	0.388628	0.331658	0.632514	1.36708	3.59405e-05	1.90709	1.86646e-07	Function unknown	Conserved protein	conserved hypotheticals	I6Y4U9	I6Y4U9_MYCTU
RV0800	pepC	893318	894620	+	0.259642	0.546806	0.33677	0.410899	0.613763	0.0114123	0.499633	0.0785788	Function unknown; possibly hydrolyzes peptides and/or proteins.	Probable aminopeptidase PepC	intermediary metabolism and respiration	P9WHT1	APEB_MYCTU
RV0801	Rv0801	894631	894979	+	-0.502267	NA	-0.682803	0.196537	1.29411	0.000163079	1.29628	0.00120513	Function unknown	Conserved protein	conserved hypotheticals	O06633	O06633_MYCTU
RV0802C	Rv0802c	894972	895629	-	-0.325492	0.647268	-0.555666	0.39064	0.668906	0.0950413	0.941445	0.0340112	Succinylation, substrate unknown	Possible succinyltransferase in the GCN5-related N-acetyltransferase family	intermediary metabolism and respiration	P9WQG7	Y802_MYCTU	FUNCTION: May function as a succinyl-CoA transferase. {ECO:0000305|PubMed:18997321}.
RV0803	purL	895820	898085	+	0.457821	0.0329612	0.371412	0.151125	0.645087	3.23652e-05	0.522098	0.00426288	Involved in de novo purine biosynthesis (at the fourth step) [catalytic activity: ATP + 5'-phosphoribosylformylglycinamide + L-glutamine + H(2)O = ADP + phosphate + 5'-phosphoribosylformylglycinamidine + L-glutamate].	Phosphoribosylformylglycinamidine synthase II PurL (FGAM synthase II)	intermediary metabolism and respiration	P9WHL7	PURL_MYCTU	FUNCTION: Part of the phosphoribosylformylglycinamidine synthase complex involved in the purines biosynthetic pathway. Catalyzes the ATP-dependent conversion of formylglycinamide ribonucleotide (FGAR) and glutamine to yield formylglycinamidine ribonucleotide (FGAM) and glutamate. The FGAM synthase complex is composed of three subunits. PurQ produces an ammonia molecule by converting glutamine to …
RV0804	Rv0804	898081	898711	+	0.0953242	NA	0.700654	0.446672	0.532922	0.379331	-0.634484	0.362397	Function unknown	Conserved hypothetical protein	conserved hypotheticals	I6Y4V2	I6Y4V2_MYCTU
RV0805	Rv0805	898831	899788	+	-0.916805	0.00253989	-0.964459	0.00930341	-1.26496	8.74705e-08	-1.10499	4.7934e-05	Hydrolyzes cyclic nucleotide monophosphate to nucleotide monophosphate. Shown to hydrolyze 2',3'-cNMP and 3',5'-cNMP.	Class III cyclic nucleotide phosphodiesterase (cNMP PDE)	intermediary metabolism and respiration	P9WP65	CPDA_MYCTU	FUNCTION: Hydrolyzes cAMP to 5'-AMP. Plays an important regulatory role in modulating the intracellular concentration of cAMP, thereby influencing cAMP-dependent processes. Can also hydrolyze cGMP, p-nitrophenyl phosphate (pNPP), bis-(p-nitrophenyl phosphate) (bis(pNPP)), p-nitrophenyl phenylphosphonate (pNPPP) and 2',3'-cAMP. May play a role in pathogenicity, not only by hydrolyzing cAMP, but al…
RV0806C	cpsY	899732	901331	-	0.473092	0.250596	0.244768	0.638325	-0.929047	0.000778477	-0.512365	0.121722	Thought to be involved in exopolysaccharide and/or lipopolysaccharide biosynthetic pathway [catalytic activity: UDP-glucose = UDP-galactose].	Possible UDP-glucose-4-epimerase CpsY (galactowaldenase) (UDP-galactose-4-epimerase) (uridine diphosphate galactose-4-epimerase) (uridine diphospho-galactose-4-epimerase)	cell wall and cell processes	P9WGD1	CPSY_MYCTU
RV0807	Rv0807	901635	902025	+	-0.0489577	NA	0.00399428	0.997375	-0.731932	0.247496	-0.932698	0.188722	Function unknown	Conserved hypothetical protein	conserved hypotheticals	I6Y8U3	I6Y8U3_MYCTU
RV0808	purF	902111	903695	+	-0.169716	0.728149	-0.265333	0.562493	-2.19224	1.57569e-22	-1.93002	3.38128e-14	Involved in de novo purine biosynthesis (at the first step) [catalytic activity: 5-phospho-beta-D-ribosylamine + diphosphate + L-glutamate = L-glutamine + 5-phospho-alpha-D-ribose 1-diphosphate + H2O].	Amidophosphoribosyltransferase PurF (glutamine phosphoribosylpyrophosphate amidotransferase) (ATASE) (gpatase)	intermediary metabolism and respiration	P9WHQ7	PUR1_MYCTU	FUNCTION: Catalyzes the formation of phosphoribosylamine from phosphoribosylpyrophosphate (PRPP) and glutamine. {ECO:0000255|HAMAP-Rule:MF_01931}.
RV0809	purM	903725	904820	+	-0.247099	0.502403	-0.233103	0.551875	0.619442	0.00285292	0.717981	0.00214598	Involved in de novo purine biosynthesis (at the fifth step) [catalytic activity: ATP + 5'-phosphoribosylformylglycinamidine = ADP + phosphate + 5'-phosphoribosyl-5-aminoimidazole].	Probable phosphoribosylformylglycinamidine CYCLO-ligase PurM (AIRS) (phosphoribosyl-aminoimidazole synthetase) (air synthase)	intermediary metabolism and respiration	I6Y4V6	I6Y4V6_MYCTU
RV0810C	Rv0810c	904905	905088	-	0.524572	NA	0.40162	0.808009	0.665802	0.460705	0.976739	0.304481	Function unknown	Conserved hypothetical protein	conserved hypotheticals	I6XWB9	I6XWB9_MYCTU
RV0811C	Rv0811c	905234	906341	-	0.0179342	0.978228	-0.236015	0.707153	-0.655389	0.0301948	-0.420039	0.249078	Function unknown	Conserved protein	conserved hypotheticals	I6X9V3	I6X9V3_MYCTU
RV0812	Rv0812	906423	907293	+	-0.0357616	0.955687	0.139205	0.837151	-0.359071	0.322485	-0.301485	0.464186	Acts on amino acids.	Probable amino acid aminotransferase	intermediary metabolism and respiration	Q79FW0	Q79FW0_MYCTU
RV0813C	Rv0813c	907338	908019	-	-0.00700631	0.990634	-0.230298	0.605572	1.40961	2.91033e-11	1.59328	3.07833e-11	Function unknown	Conserved protein	conserved hypotheticals	P9WFG9	Y813_MYCTU	FUNCTION: May play a role in the intracellular transport of hydrophobic ligands. {ECO:0000305}.
RV0814C	Rv0814c	908181	908484	-	1.81482	NA	0.909117	0.823902	1.01757	0.623499	1.15611	0.616773	Thought to be involved in sulphur metabolism.	Conserved protein SseC2	intermediary metabolism and respiration	P0CG95	Y814_MYCTU
RV0815C	cysA2	908485	909319	-	0.86046	0.0329612	0.648069	0.189227	0.788542	0.00738219	1.11967	0.000635405	May be a sulfotransferase involved in the formation of thiosulfate [catalytic activity: thiosulfate + cyanide = sulfite + thiocyanate].	Probable thiosulfate sulfurtransferase CysA2 (rhodanese-like protein) (thiosulfate cyanide transsulfurase) (thiosulfate thiotransferase)	intermediary metabolism and respiration
RV0816C	thiX	909611	910034	-	-0.070048	NA	-0.385902	0.752886	-0.28662	0.711777	0.0228164	0.986421	Thioredoxin participates in various redox reactions through the reversible oxidation of its active center dithiol, to a disulfide, & catalyzes dithiol-disulfide exchange reactions.	Probable thioredoxin ThiX	intermediary metabolism and respiration	I6Y8V2	I6Y8V2_MYCTU
RV0817C	Rv0817c	910030	910843	-	0.380117	NA	0.917668	0.141579	1.38801	0.000378115	0.937976	0.0373345	Unknown	Probable conserved exported protein	cell wall and cell processes	I6WZH9	I6WZH9_MYCTU
RV0818	Rv0818	910972	911740	+	-0.112565	0.842041	-0.229034	0.636913	-0.406634	0.112032	-0.368061	0.216552	Involved in transcriptional mechanism.	Transcriptional regulatory protein	regulatory proteins	O53830	O53830_MYCTU
RV0819	mshD	911736	912684	+	-0.0902098	0.865333	-0.0242675	0.974624	0.201525	0.467347	0.00636148	0.991845	Involved in the fourth step of mycothiol biosynthesis	GCN5-related N-acetyltransferase, MshD	intermediary metabolism and respiration	P9WJM7	MSHD_MYCTU	FUNCTION: Catalyzes the transfer of acetyl from acetyl-CoA to desacetylmycothiol (Cys-GlcN-Ins) to form mycothiol. {ECO:0000269|PubMed:12375100}.
RV0820	phoT	912726	913503	+	0.0128873	0.986342	0.026908	0.979885	0.260528	0.489247	0.575737	0.130713	Involved in active transport of inorganic phosphate across the membrane (import); responsible for energy coupling to the transport system. This is one of the proteins required for binding-protein-mediated phosphate transport.	Probable phosphate-transport ATP-binding protein ABC transporter PhoT	cell wall and cell processes	P9WQL1	PSTB1_MYCTU	FUNCTION: Part of the ABC transporter complex PstSACB involved in phosphate import (Probable). Responsible for energy coupling to the transport system. {ECO:0000255|HAMAP-Rule:MF_01702, ECO:0000305|PubMed:20933472}.
RV0821C	phoY2	913558	914200	-	-0.559762	0.374978	-0.858808	0.170489	-1.81403	4.94089e-07	-1.21581	0.0040624	Involved in transcriptional regulation of active transport of inorganic phosphate across the membrane.	Probable phosphate-transport system transcriptional regulatory protein PhoY2	cell wall and cell processes	P9WI95	PHOU2_MYCTU	FUNCTION: Plays a role in the regulation of phosphate uptake. In this role, it may bind, possibly as a chaperone, to PhoR, PhoP or a PhoR-PhoP complex to promote dephosphorylation of phospho-PhoP, or inhibit formation of the PhoR-PhoP transitory complex (By similarity). Important for tolerance to antibiotics. {ECO:0000250, ECO:0000269|PubMed:20360062}.
RV0822C	Rv0822c	914257	916312	-	-0.464383	0.0778829	-0.556057	0.0483573	-1.40484	9.25874e-15	-1.28977	4.24819e-10	Function unknown	Conserved protein	conserved hypotheticals	I6WZI4	I6WZI4_MYCTU
RV0823C	Rv0823c	916477	917647	-	-0.275612	0.467788	-0.548295	0.123297	-3.33789	4.73005e-50	-2.71052	9.42593e-28	Thought to be involved in transcriptional mechanism.	Possible transcriptional regulatory protein	regulatory proteins	P9WNS7	DUS_MYCTU	FUNCTION: Catalyzes the synthesis of 5,6-dihydrouridine (D), a modified base found in the D-loop of most tRNAs, via the reduction of the C5-C6 double bond in target uridines. {ECO:0000250|UniProtKB:P33371}.
RV0824C	desA1	917734	918751	-	0.230957	0.614247	-0.135666	0.808571	-3.28459	6.61633e-50	-2.85914	3.29954e-30	Catalyzes the principal conversion of saturated fatty acids to unsaturated fatty acids. Thought to convert stearoyl-ACP to oleoyl-ACP by introduction of a cis double bond between carbons delta-9 and delta-10 of the acyl chain [catalytic activity: stearoyl-[acyl-carrier protein] + AH2 + O2 = oleoyl-[acyl-carrier protein] + a + 2 H2O].	Probable acyl-[acyl-carrier protein] desaturase DesA1 (acyl-[ACP] desaturase) (stearoyl-ACP desaturase) (protein Des)	lipid metabolism	P9WNZ7	DESA1_MYCTU	FUNCTION: May be a desaturase involved in mycobacterial fatty acid biosynthesis. {ECO:0000305|PubMed:14559907}.
RV0825C	Rv0825c	918912	919554	-	0.398745	NA	0.97115	0.301004	0.210833	0.80688	-0.0205672	0.988558	Function unknown	Conserved protein	conserved hypotheticals	O53836	O53836_MYCTU
RV0826	Rv0826	919634	920690	+	0.30825	0.413657	0.0307486	0.9652	1.14219	3.46554e-08	1.21584	2.49115e-07	Function unknown	Conserved hypothetical protein	conserved hypotheticals	O53837	O53837_MYCTU
RV0827C	kmtR	920741	921134	-	-0.427941	0.531391	-0.318683	0.679617	-0.453446	0.340184	-0.55581	0.288297	Represses transcription from the KMTR operator-promoter. Repression is alleviated by NI(II) or cobalt(II).	Metal sensor transcriptional regulator KmtR (ArsR-SmtB family)	regulatory proteins	O53838	KMTR_MYCTU	FUNCTION: Represses expression of Rv2025c and its own expression. Acts by binding to the promoter regions. {ECO:0000269|PubMed:17726022}.
RV0828C	Rv0828c	921191	921614	-	-0.682446	NA	0.206584	0.91025	-0.638544	0.632829	-0.164169	0.9026	Function unknown; probably involved in deamination of specific substrate.	Possible deaminase	intermediary metabolism and respiration	O53839	O53839_MYCTU
RV0830	Rv0830	921970	922876	+	-0.17909	0.732317	-0.289156	0.554456	0.240072	0.420225	0.0665699	0.870008	Possible methyltransferase	Possible S-adenosylmethionine-dependent methyltransferase	lipid metabolism	P9WFI3	Y851_MYCTU	FUNCTION: Exhibits S-adenosyl-L-methionine-dependent methyltransferase activity. {ECO:0000250}.
RV0831C	Rv0831c	922894	923710	-	-0.10284	0.85295	-0.352012	0.404319	0.937764	4.98312e-05	1.24475	1.45514e-06	Function unknown	Conserved protein	conserved hypotheticals	O53842	O53842_MYCTU
RV0832	PE_PGRS12	924951	925365	+	-0.00285196	0.997032	-0.246953	0.791462	0.293812	0.569883	0.409842	0.471459	Function unknown	PE-PGRS family protein PE_PGRS12	PE/PPE	Q79FV8	Q79FV8_MYCTU
RV0833	PE_PGRS13	925361	927611	+	0.889398	0.300941	0.746236	0.425102	-1.044	0.052189	-0.728597	0.25588	Function unknown	PE-PGRS family protein PE_PGRS13	PE/PPE	Q79FV7	Q79FV7_MYCTU
RV0834C	PE_PGRS14	927837	930486	-	0.3054	0.784544	0.116999	0.937427	-1.87665	0.000155254	-1.95068	0.00059431	Function unknown	PE-PGRS family protein PE_PGRS14	PE/PPE	Q79FV6	Q79FV6_MYCTU
RV0835	lpqQ	930953	931598	+	-0.919637	0.0192857	-0.78763	0.09122	0.703912	0.0423983	0.697208	0.0725388	Unknown	Possible lipoprotein LpqQ	cell wall and cell processes	O53846	O53846_MYCTU
RV0836C	Rv0836c	932279	932933	-	0.260428	NA	1.90726	0.327054	-0.849715	0.621816	-2.16945	0.176214	Unknown	Hypothetical protein	conserved hypotheticals	O53848	O53848_MYCTU
RV0837C	Rv0837c	933003	934032	-	0.30833	NA	0.877628	0.346984	-1.23392	0.0643307	-1.7384	0.016971	Unknown	Hypothetical protein	conserved hypotheticals	I6Y4Y1	I6Y4Y1_MYCTU
RV0838	lpqR	934720	935491	+	0.160882	0.835146	0.151689	0.849136	-1.11609	0.00381831	-0.946753	0.031519	Unknown	Probable conserved lipoprotein LpqR	cell wall and cell processes	O53850	O53850_MYCTU	FUNCTION: Catalyzes hydrolysis of the D-alanyl-D-alanine dipeptide. {ECO:0000256|HAMAP-Rule:MF_01924}.
RV0839	Rv0839	935577	936390	+	-0.0849766	0.89814	-0.162734	0.796968	-1.02066	0.00220443	-0.623081	0.104332	Function unknown	Conserved hypothetical protein	conserved hypotheticals	I6X9X6	I6X9X6_MYCTU
RV0840C	pip	936457	937318	-	-0.553785	0.407683	0.0710309	0.954236	-0.461606	0.334398	-1.22611	0.012616	Specifically catalyzes the removal of N-terminal proline residues from peptides. Thought to release the N-terminal proline from the dipeptides, pro-pro, pro-GLN, pro-TRP and pro-TYR; also from amides (pro-beta NA) and oligopeptides, pro-LEU-GLYNH2, pro-LEU-GLY and pro-PHE-GLY-LYS. Higher activity toward small peptides (up to three residues), but very low activity for longer peptides [catalytic ac…	Probable proline iminopeptidase Pip (prolyl aminopeptidase) (pap)	intermediary metabolism and respiration	I6Y8X0	I6Y8X0_MYCTU
RV0841	Rv0841	937593	937836	+	0	NA	0.84494	NA	4.28156	0.500755	2.61348	0.730329	Unknown	Probable conserved transmembrane protein	cell wall and cell processes	I6WZK3	I6WZK3_MYCTU
RV0842	Rv0842	938112	939405	+	0.183336	0.902873	1.1411	0.290917	0.374987	0.628085	-0.630906	0.438309	Unknown	Probable conserved integral membrane protein	cell wall and cell processes	O53854	O53854_MYCTU
RV0843	Rv0843	939388	940393	+	-0.250154	NA	0.181387	0.840572	-0.0822494	0.890074	-1.08785	0.0398807	Function unknown; probably involved in cellular metabolism.	Probable dehydrogenase	intermediary metabolism and respiration	I6XWE5	I6XWE5_MYCTU
RV0844C	narL	940456	941107	-	0.0530538	0.917627	-0.122078	0.797984	-0.346111	0.150382	-0.561178	0.0384234	Involved in transcriptional mechanism and regulates nitrate/nitrite.	Possible nitrate/nitrite response transcriptional regulatory protein NarL	regulatory proteins	P9WGM5	NARL_MYCTU	FUNCTION: Member of the two-component regulatory system NarS/NarL that regulates genes involved in aerobic nitrate metabolism (PubMed:25659431). Upon phosphorylation by NarS, functions as a transcription regulator by direct binding to promoter regions of target genes together with DevR to regulate their expression during aerobic nitrate metabolism (PubMed:25659431). {ECO:0000269|PubMed:25659431}.
RV0845	Rv0845	941190	942468	+	-0.123256	0.865309	0.293912	0.632514	2.10636	1.95218e-13	1.66986	3.38141e-07	Possible sensor part of a two component regulatory system.	Possible two component sensor kinase	regulatory proteins	O53857	NARS_MYCTU	FUNCTION: Member of the two-component regulatory system NarS/NarL involved in gene expression during aerobic nitrate metabolism (PubMed:25659431). Plays therefore a crucial role in anaerobic survival of mycobacteria in host. Functions as a sensor protein kinase which is autophosphorylated at a histidine residue and transfers its phosphate group to the conserved aspartic acid residue in the regula…
RV0846C	Rv0846c	942680	944195	-	-0.172339	0.866988	-0.230752	0.822664	-1.46925	0.002456	-1.90337	0.000825382	May have multicopper oxidase activity.	Probable oxidase	intermediary metabolism and respiration	I6WZK7	MMCO_MYCTU	FUNCTION: Required for copper resistance. In vitro, oxidizes organic substrates and Fe(2+). May act in vivo by oxidation of toxic periplasmic Cu(+). {ECO:0000269|PubMed:23772064}.
RV0847	lpqS	944343	944736	+	0.197609	0.85295	-0.256753	0.807199	-3.08582	2.72055e-09	-3.84227	1.93435e-08	Unknown	Probable lipoprotein LpqS	cell wall and cell processes	O53859	LPQS_MYCTU	FUNCTION: May play an essential role in M.tuberculosis replication and survival inside the host cell. {ECO:0000269|PubMed:23562345}.
RV0848	cysK2	944938	946057	+	-0.136658	0.88685	-0.318407	0.710708	-2.2388	8.68667e-08	-2.49711	3.08858e-07	Thought to be involved in cysteine biosynthesis [catalytic activity: O3-acetyl-L-serine + H(2)S = L-cysteine + acetate].	Possible cysteine synthase a CysK2 (O-acetylserine sulfhydrylase) (O-acetylserine (thiol)-lyase) (CSASE)	intermediary metabolism and respiration	Q79FV4	CYSK2_MYCTU	FUNCTION: Catalyzes the synthesis of S-sulfocysteine, utilizing O-phosphoserine (OPS) and thiosulfate as substrates. To a lesser extent, can also use sulfide as donor substrate, producing L-cysteine. CysK2 thus provides a third metabolic route to cysteine, either directly using sulfide as donor or indirectly via S-sulfocysteine. S-sulfocysteine might also act as a signaling molecule triggering ad…
RV0849	Rv0849	946056	947316	+	-0.450859	0.59793	-0.292899	0.77229	-1.70038	0.000547497	-2.03719	0.000292229	Thought to be involved in transport of undetermined substrate (possibly drug) across the membrane. Responsible for the translocation of the substrate across the membrane.	Probable conserved integral membrane transport protein	cell wall and cell processes	P9WJX5	Y849_MYCTU
RV0851C	Rv0851c	947641	948469	-	0.297425	0.44726	0.311559	0.443801	-0.0108319	0.981872	-0.243054	0.458027	Function unknown; possibly involved in cellular metabolism.	Probable short-chain type dehydrogenase/reductase	intermediary metabolism and respiration	O53863	O53863_MYCTU
RV0852	Rv0852	948757	949396	+	-0.438595	NA	-0.205255	0.785437	0.0917432	0.8677	-0.301109	0.585195	Function unknown, but involved in lipid degradation.	Possible fatty-acid-CoA ligase FadD16 (fatty-acid-CoA synthetase) (fatty-acid-CoA synthase)	lipid metabolism	I6Y4Z4	I6Y4Z4_MYCTU
RV0853C	pdc	949436	951119	-	0.182588	0.651062	0.140486	0.757123	0.351005	0.140425	0.372253	0.170013	Possible indole-3-pyruvate decarboxylase; EC 4.1.1.74 [catalytic activity: 3-(indol-3-YL)pyruvate = 2-(indol-3-YL)acetaldehyde + CO2], or possible pyruvate decarboxylase; EC 4.1.1.1 [catalytic activity: a 2-oxo acid = an aldehyde + CO2].	Probable pyruvate or indole-3-pyruvate decarboxylase Pdc	intermediary metabolism and respiration	P9WG37	KDC_MYCTU	FUNCTION: Decarboxylates branched-chain and aromatic alpha-keto acids to aldehydes. {ECO:0000269|PubMed:18086676}.
RV0854	Rv0854	951183	951627	+	0.288806	0.736522	-0.039843	0.976487	0.540183	0.234652	1.39326	0.00275728	Function unknown	Conserved protein	conserved hypotheticals	I6X9Y7	I6X9Y7_MYCTU
RV0855	far	951632	952712	+	0.482064	0.548315	1.25722	0.0596688	1.22877	0.00436	0.306139	0.593982	Function unknown, but involvement in lipid degradation (racemization).	Probable fatty-acid-CoA racemase Far	lipid metabolism	I6Y8Y0	I6Y8Y0_MYCTU
RV0856	Rv0856	952825	953230	+	-0.875378	0.146108	-0.692554	0.312449	0.840036	0.04401	1.06626	0.0204437	Function unknown	Conserved hypothetical protein	conserved hypotheticals	O53868	O53868_MYCTU
RV0857	Rv0857	953257	953731	+	-0.680277	0.11093	-0.823183	0.0723641	-0.0530521	0.899891	0.708398	0.0389018	Function unknown	Conserved hypothetical protein	conserved hypotheticals	I6Y4Z9	I6Y4Z9_MYCTU
RV0858C	dapC	953727	954921	-	0.202363	0.75684	0.490494	0.35882	0.956092	0.0036165	0.668953	0.0823996	Involved in biosynthesis of diaminopimelate and lysine from aspartate semialdehyde (at the fourth step) [catalytic activity: L-glutamate + N-succinyl-2-amino-6-ketopimelate = 2-oxoglutarate + N-succinyl-L,L-2,6-diaminopimelate	Probable N-succinyldiaminopimelate aminotransferase DapC (DAP-at)	intermediary metabolism and respiration	P9WPZ5	DAPC_MYCTU	FUNCTION: Involved in the lysine biosynthetic pathways. It catalyzes the transfer of an amino group from L-glutamate to N-succinyl-2-l-amino-6-oxoheptanedioate (N-succinyl-2-l-amino-6-ketopimelate) in a PLP-dependent reaction, yielding as products N-succinyl-l-2,6-diaminoheptanedioate (N-succinyl-diaminopimelate) and 2-oxoglutarate (Probable). {ECO:0000305|PubMed:17292400}.
RV0859	Rv0859	955077	956289	+	0.134472	0.851405	-0.109133	0.888555	-1.16841	6.87406e-05	-0.901855	0.00855174	Function unknown, but involvement in lipid degradation.	Possible acyl-CoA thiolase FadA	lipid metabolism	O53871	Y0859_MYCTU
RV0860	fadB	956293	958456	+	0.144009	0.784544	0.00506338	0.996193	-1.33016	5.03313e-09	-1.13035	1.56351e-05	Involved in fatty acid degradation (probably in fatty acid beta-oxidation cycle).	Probable fatty oxidation protein FadB	lipid metabolism	O53872	O53872_MYCTU
RV0861C	ercc3	958523	960152	-	-0.275869	0.435887	-0.430278	0.207412	-0.361214	0.103435	-0.085011	0.776179	Involved in nucleotide excision repair. Has ATP-dependent 3' -> 5'helicase activity: acts by opening DNA either around the RNA transcription start site or the DNA damage.	DNA helicase Ercc3	information pathways	O53873	O53873_MYCTU
RV0862C	Rv0862c	960342	962613	-	0.121817	0.838932	0.238264	0.641906	-0.89139	0.00220443	-0.927246	0.00474376	Function unknown	Conserved protein	conserved hypotheticals	O53874	O53874_MYCTU
RV0863	Rv0863	962680	962881	+	0.12955	NA	-0.0248685	0.987761	1.13374	0.0319582	1.94871	0.000392329	Function unknown	Conserved hypothetical protein	conserved hypotheticals	I6XWF9	I6XWF9_MYCTU
RV0864	moaC2	962890	963394	+	0.22048	0.709919	-0.151324	0.823902	-0.518741	0.0955981	0.57197	0.0988934	Involved in the biosynthesis of molybdopterin.	Probable molybdenum cofactor biosynthesis protein C 2 MoaC2	intermediary metabolism and respiration	P9WJR7	MOAC2_MYCTU	FUNCTION: Catalyzes the conversion of (8S)-3',8-cyclo-7,8-dihydroguanosine 5'-triphosphate to cyclic pyranopterin monophosphate (cPMP). {ECO:0000255|HAMAP-Rule:MF_01224}.
RV0865	mog	963390	963873	+	0.00566715	0.996971	0.0906648	0.936933	0.206425	0.697598	-0.262647	0.657247	Involved in molybdopterin biosynthesis; involved in the biosynthesis of a demolybdo-cofactor (molybdopterin), necessary for molybdo-enzymes.	Probable molybdopterin biosynthesis Mog protein	intermediary metabolism and respiration	I6Y8Y8	I6Y8Y8_MYCTU
RV0866	moaE2	963869	964295	+	0.156505	0.79556	0.233303	0.681393	0.11223	0.766796	0.2099	0.587985	Possibly a molybdenum biosynthesis cofactor. Conversion of molybdopterin precursor Z into molybdopterin requires transfer of two sulfur atoms to precursor Z (to generate the dithiolene group). This is catalyzed by the converting factor composed of a small and large subunit.	Probable molybdenum cofactor biosynthesis protein E2 MoaE2 (molybdopterin converting factor large subunit) (molybdopterin [MPT] converting factor, subunit 2)	intermediary metabolism and respiration	P9WJR1	MOAE2_MYCTU	FUNCTION: Converts molybdopterin precursor Z into molybdopterin. This requires the incorporation of two sulfur atoms into precursor Z to generate a dithiolene group. The sulfur is provided by MoaD (By similarity). {ECO:0000250}.
RV0867C	rpfA	964312	965536	-	0.45218	0.428035	0.332013	0.610936	1.25228	8.4947e-05	1.22608	0.000844538	Unknown. May be promote the resuscitation and growth of dormant, nongrowing cell.	Possible resuscitation-promoting factor RpfA	cell wall and cell processes	P9WG31	RPFA_MYCTU	FUNCTION: Factor that stimulates resuscitation of dormant cells. Has peptidoglycan (PG) hydrolytic activity. Active in the pM concentration range. Has little to no effect on actively-growing cells. PG fragments could either directly activate the resuscitation pathway of dormant bacteria or serve as a substrate for endogenous Rpf, resulting in low molecular weight products with resuscitation activ…
RV0868C	moaD2	965983	966262	-	-0.822825	NA	-0.434171	0.745551	0.0496803	0.964592	-0.643989	0.481826	Involved in molybdenum cofactor biosynthesis.	Probable molybdenum cofactor biosynthesis protein D 2 MoaD2 (molybdopterin converting factor small subunit) (molybdopterin [MPT] converting factor, subunit 1)	intermediary metabolism and respiration	I6XWG2	I6XWG2_MYCTU
RV0869C	moaA2	966265	967348	-	-0.0450388	0.943222	-0.22577	0.641906	-2.53036	2.05568e-25	-2.32923	2.93541e-17	Involved in molybdenum cofactor biosynthesis; involved in the biosynthesis of molybdopterin precursor Z from guanosine.	Probable molybdenum cofactor biosynthesis protein A2 MoaA2	intermediary metabolism and respiration	P9WJS1	MOAA2_MYCTU	FUNCTION: Catalyzes the cyclization of GTP to (8S)-3',8-cyclo-7,8-dihydroguanosine 5'-triphosphate. {ECO:0000255|HAMAP-Rule:MF_01225}.
RV0870C	Rv0870c	967344	967734	-	-0.663834	0.437719	-0.640434	0.481666	-0.292857	0.62952	-0.346009	0.60255	Unknown	Possible conserved integral membrane protein	cell wall and cell processes	I6Y8Z3	I6Y8Z3_MYCTU
RV0871	cspB	967898	968306	+	-0.316656	0.592974	-0.429933	0.458417	0.577634	0.0887057	0.290321	0.501717	Function unknown; thought to act in response to low temperature.	Probable cold shock-like protein B CspB	virulence, detoxification, adaptation	I6WZM9	I6WZM9_MYCTU
RV0872C	PE_PGRS15	968424	970245	-	0.348786	0.714638	0.150358	0.900501	-3.11784	5.46579e-13	-2.91058	3.271e-09	Function unknown	PE-PGRS family protein PE_PGRS15	PE/PPE	Q79FV3	Q79FV3_MYCTU
RV0873	fadE10	970505	972458	+	0.215393	0.711925	-0.146819	0.825966	-0.051632	0.894065	0.462998	0.171633	Function unknown, but involved in lipid degradation.	Probable acyl-CoA dehydrogenase FadE10	lipid metabolism	P9WQF7	Y873_MYCTU
RV0874C	Rv0874c	972546	973707	-	-0.360048	0.599659	-0.263277	0.73916	-1.81207	1.19766e-05	-2.11482	8.93136e-06	Function unknown	Conserved hypothetical protein	conserved hypotheticals	P9WKR9	Y874_MYCTU
RV0875C	Rv0875c	973806	974295	-	0.00970629	NA	0.155389	0.889885	-2.09886	0.00160326	-2.02858	0.0048165	Unknown	Possible conserved exported protein	cell wall and cell processes	P9WKR7	Y875_MYCTU
RV0876C	Rv0876c	974291	975938	-	-0.08994	0.756253	-0.153908	0.562493	-0.519395	0.00085548	-0.668878	0.000174929	Unknown	Possible conserved transmembrane protein	cell wall and cell processes	P9WKR5	Y876_MYCTU
RV0877	Rv0877	976075	976864	+	0.352658	0.518481	0.197958	0.761226	-1.40263	7.79745e-07	-1.5517	1.53422e-06	Function unknown	Conserved hypothetical protein	conserved hypotheticals	P9WKR3	Y877_MYCTU
RV0878C	PPE13	976872	978204	-	0.377039	0.749137	1.24589	0.189227	-0.34275	0.63469	-1.18437	0.0880186	Function unknown	PPE family protein PPE13	PE/PPE	P9WI35	PPE13_MYCTU
RV0879C	Rv0879c	978481	978757	-	0.660641	NA	0.499438	0.728166	1.21335	0.0966392	0.6774	0.486799	Unknown	Possible conserved transmembrane protein	cell wall and cell processes	P9WKR1	Y879_MYCTU
RV0880	Rv0880	978934	979366	+	0.141889	NA	0.149906	0.887248	1.50237	0.000474953	1.35082	0.00676646	Thought to be involved in transcriptional mechanism.	Possible transcriptional regulatory protein (possibly MarR-family)	regulatory proteins	P9WMF1	Y880_MYCTU
RV0881	Rv0881	979362	980229	+	-0.0211992	0.977782	0.596413	0.283329	1.09672	0.00181222	0.617988	0.133284	Causes methylation	Possible rRNA methyltransferase (rRNA methylase)	intermediary metabolism and respiration	P9WFY3	Y881_MYCTU
RV0882	Rv0882	980225	980510	+	0.727969	NA	2.62313	0.273978	0.564503	0.7734	-2.71013	0.161412	Unknown	Probable transmembrane protein	cell wall and cell processes	P9WKQ9	Y882_MYCTU
RV0883C	Rv0883c	980506	981268	-	-0.244962	0.809195	-0.172058	0.881565	1.92435	1.16308e-05	1.58037	0.00208538	Function unknown	Conserved hypothetical protein	conserved hypotheticals	P9WKQ7	Y883_MYCTU
RV0884C	serC	981424	982555	-	0.493608	0.18013	0.146975	0.778332	-0.578561	0.0176414	-0.196421	0.535249	Catalyzes the reversible interconversion of phosphoserine and 2-oxoglutarate to 3-phosphonooxypyruvate and glutamate. Require both in the major phosphorylated pathway of serine biosynthesis and in pyridoxine biosynthesis [catalytic activity: O-phospho-L-serine + 2-oxoglutarate = 3-phosphonooxypyruvate + L-glutamate].	Possible phosphoserine aminotransferase SerC (PSAT)	intermediary metabolism and respiration	P9WQ73	SERC_MYCTU	FUNCTION: Catalyzes the reversible conversion of 3-phosphohydroxypyruvate to phosphoserine and of 3-hydroxy-2-oxo-4-phosphonooxybutanoate to phosphohydroxythreonine. {ECO:0000250}.
RV0885	Rv0885	982762	983785	+	-0.938171	0.000744984	-1.05079	0.00143083	-2.82004	9.91112e-34	-2.84735	7.25628e-27	Function unknown	Conserved hypothetical protein	conserved hypotheticals	P9WKQ5	Y885_MYCTU
RV0886	fprB	983803	985531	+	-0.765606	0.146108	-0.743864	0.196537	-3.0409	7.26672e-18	-3.3922	9.27722e-17	Serves as the first electron transfer protein in all the P450 systems [catalytic activity: reduced adrenodoxin + NADP+ = oxidized adrenodoxin + NADPH].	Probable NADPH:adrenodoxin oxidoreductase FprB (adrenodoxin reductase) (AR) (ferredoxin-NADP(+) reductase)	intermediary metabolism and respiration	P9WJI1	FPRB_MYCTU
RV0887C	Rv0887c	985513	985972	-	0.43205	NA	0.635015	0.390562	-0.529278	0.39615	-0.752666	0.258148	Function unknown	Conserved hypothetical protein	conserved hypotheticals	P9WKQ3	Y887_MYCTU
RV0888	spmT	987233	988706	+	-0.375189	0.714638	0.0113229	0.996193	-1.11671	0.0539947	-0.775595	0.235845	Unknown	Probable exported protein	cell wall and cell processes	P9WKQ1	SMASE_MYCTU	FUNCTION: Catalyzes the cleavage of sphingomyelin, a major lipid in eukaryotic cells, into ceramide and phosphocholine, which are then utilized by M.tuberculosis as carbon, nitrogen and phosphorus sources, respectively. Thus, enables M.tuberculosis to utilize sphingomyelin as a source of several essential nutrients for intracellular growth during infection. Furthermore, lyses erythrocytes and con…
RV0889C	citA	988740	989862	-	0.411712	0.44726	0.16768	0.817216	-1.1157	0.000356049	-0.806298	0.0287518	Involved in tricarboxylic acid cycle (KREBS cycle) [catalytic activity: citrate + CoA = acetyl-CoA + H2O + oxaloacetate].	Probable citrate synthase II CitA	intermediary metabolism and respiration	P9WPD3	CISY2_MYCTU
RV0890C	Rv0890c	989948	992597	-	0.34253	0.515195	0.659773	0.16599	1.64219	1.04463e-09	1.57196	2.36894e-07	Involved in transcriptional mechanism.	Probable transcriptional regulatory protein (probably LuxR-family)	regulatory proteins	P9WMG1	Y890_MYCTU
RV0891C	Rv0891c	992598	993456	-	0.0917687	0.943222	0.419062	0.662171	1.04618	0.0343561	1.39946	0.00870996	Thought to be involved in transcriptional mechanism.	Possible transcriptional regulatory protein	regulatory proteins	P9WMV1	Y891_MYCTU
RV0892	Rv0892	993853	995341	+	0.45216	0.58231	1.20331	0.0860195	3.00009	6.32599e-14	2.74149	1.13702e-09	Function unknown; probably involved in cellular metabolism.	Probable monooxygenase	intermediary metabolism and respiration	P9WNG1	Y892_MYCTU
RV0893C	Rv0893c	995318	996296	-	0.179233	0.853674	0.989515	0.141579	1.40556	0.000754971	0.862132	0.0748856	Possible methyltransferase	Possible S-adenosylmethionine-dependent methyltransferase	lipid metabolism	P9WFI1	Y893_MYCTU	FUNCTION: Exhibits S-adenosyl-L-methionine-dependent methyltransferase activity. {ECO:0000250}.
RV0894	Rv0894	996524	997706	+	0.608566	NA	1.97627	0.138341	0.248151	0.821006	-0.627911	0.558278	Thought to be involved in transcriptional mechanism.	Possible transcriptional regulatory protein (possibly LuxR-family)	regulatory proteins	P9WKP9	Y894_MYCTU
RV0895	Rv0895	997782	999300	+	0.797826	NA	1.63658	0.0313131	-0.233784	0.731711	-1.04013	0.0996933	May be involved in synthesis of triacylglycerol	Possible triacylglycerol synthase (diacylglycerol acyltransferase)	lipid metabolism	P9WKA3	Y895_MYCTU	FUNCTION: Upon expression in E.coli functions very weakly as a triacylglycerol synthase, making triacylglycerol (TG) from diolein and long-chain fatty acyl-CoA. Has no wax synthase activity. {ECO:0000269|PubMed:15262939}.
RV0896	gltA2	999472	1000768	+	0.162696	0.746146	-0.121079	0.833584	0.333097	0.198862	0.837334	0.00195816	Involved in tricarboxylic acid cycle (KREBS cycle) [catalytic activity: citrate + CoA = acetyl-CoA + H2O + oxaloacetate].	Probable citrate synthase I GltA2	intermediary metabolism and respiration	P9WPD5	CISY1_MYCTU
RV0897C	Rv0897c	1000808	1002416	-	-0.37753	0.362047	-0.40028	0.345991	-0.898518	0.000753493	-1.19187	0.000100499	Function unknown; probably involved in cellular metabolism.	Probable oxidoreductase	intermediary metabolism and respiration	P9WKP7	Y897_MYCTU
RV0898C	Rv0898c	1002441	1002705	-	-0.0271354	0.978479	-0.672969	0.417855	-1.68039	0.00196589	0.272031	0.688019	Function unknown	Conserved hypothetical protein	conserved hypotheticals	P9WKP5	Y898_MYCTU
RV0899	arfA	1002812	1003793	+	-0.180546	0.86198	0.417456	0.632514	1.23502	0.00624422	0.536468	0.341942	The protein behaved as a porin of low specific activity. Structural protein that may protect the integrity of the bacterium.	Outer membrane protein A OmpA	cell wall and cell processes	P9WIU5	ARFA_MYCTU	FUNCTION: Probably plays a role in ammonia secretion that neutralizes the medium at pH 5.5, although it does not play a direct role in ammonia transport. The OmpA-like domain (196-326) binds M.tuberculosis peptidoglycan. Overexpression in M.bovis or M.smegmatis gives channels with average conductance value of 1,600 +/- 100 pS, but this may not be physiologically relevant. {ECO:0000269|PubMed:1236…
RV0900	arfB	1003805	1003958	+	0	NA	0.843992	NA	0	1	1.87545	0.850585	Unknown	Possible membrane protein	cell wall and cell processes	P9WJG7	ARFB_MYCTU	FUNCTION: Required for wild-type expression of ArfA and ammonia secretion, not however part of an ammonia transporter. {ECO:0000269|PubMed:21410778}.
RV0901	arfC	1003957	1004485	+	0.404247	0.433542	0.0118851	0.99086	-1.43569	1.37675e-05	-0.844022	0.0300737	Function unknown	Possible conserved exported or membrane protein	cell wall and cell processes	P9WJG5	ARFC_MYCTU	FUNCTION: Required for wild-type expression of ArfA and ammonia secretion, not however part of an ammonia transporter. {ECO:0000269|PubMed:21410778}.
RV0902C	prrB	1004501	1005842	-	-0.0201037	0.961126	-0.125131	0.737917	-0.52937	0.00932816	-0.448783	0.0583816	Sensor part of the two component regulatory system PRRA/PRRB. Thought to be involved in the environmental adaptation, specifically in an early phase of the intracellular growth.	Two component sensor histidine kinase PrrB	regulatory proteins	P9WGK7	PRRB_MYCTU	FUNCTION: Member of the two-component regulatory system PrrB/PrrA that is involved specifically in early intracellular multiplication of Mycobacterium and is essential for its viability (PubMed:11953357, PubMed:22081401). Functions as a sensor protein kinase which is autophosphorylated at a histidine residue and transfers its phosphate group to the conserved aspartic acid residue in the regulator…
RV0903C	prrA	1005852	1006563	-	-0.110212	0.870976	-0.465192	0.354239	-0.580642	0.0613289	-0.312291	0.420445	Transcriptional regulator part of the two component regulatory system PRRA/PRRB. Thought to be involved in the environmental adaptation, specifically in an early phase of the intracellular growth.	Two component response transcriptional regulatory protein PrrA	regulatory proteins	P9WGM1	PRRA_MYCTU	FUNCTION: Member of the two-component regulatory system PrrB/PrrA that is involved specifically in early intracellular multiplication of Mycobacterium and is essential for its viability (PubMed:11953357, PubMed:22081401). Upon phosphorylation by PrrB, functions as a transcription regulator by direct binding to promoter regions of target genes to positively regulate their expression. Autoregulates…
RV0904C	accD3	1006693	1008181	-	0.715599	0.337198	1.36554	0.0426375	0.75774	0.112498	0.102046	0.884344	This protein is a component of the acetyl coenzyme A carboxylase complex; first, biotin carboxylase catalyzes the carboxylation of the carrier protein and then the transcarboxylase transfers the carboxyl group to form malonyl-CoA [catalytic activity ATP + acetyl-CoA + HCO(3)(-) = ADP + phosphate + malonyl-CoA].	Putative acetyl-coenzyme A carboxylase carboxyl transferase (subunit beta) AccD3 (accase beta chain)	lipid metabolism	P9WQH9	ACCD_MYCTU	FUNCTION: This protein is a component of the acetyl coenzyme A carboxylase complex; first, biotin carboxylase catalyzes the carboxylation of the carrier protein and then the transcarboxylase transfers the carboxyl group to form malonyl-CoA. {ECO:0000250}.
RV0905	echA6	1008207	1008939	+	0.0565983	0.943222	-0.329258	0.562493	0.240553	0.481772	1.00471	0.00224581	Could possibly oxidize fatty acids using specific components [catalytic activity: (3S)-3-hydroxyacyl-CoA = trans-2(or 3)-enoyl-CoA + H(2)O].	Possible enoyl-CoA hydratase EchA6 (enoyl hydrase) (unsaturated acyl-CoA hydratase) (crotonase)	lipid metabolism	P9WNP1	ECHA6_MYCTU	FUNCTION: Could possibly oxidize fatty acids using specific components. {ECO:0000250}.
RV0906	Rv0906	1008944	1010063	+	0.266648	0.463488	0.0227061	0.973848	-0.427711	0.0714322	-0.166054	0.585222	Function unknown	Conserved protein	conserved hypotheticals	P9WKP3	Y906_MYCTU
RV0907	Rv0907	1010136	1011735	+	0.0431699	0.931311	0.0416347	0.94158	0.489796	0.0159896	0.494111	0.0340112	Function unknown, possibly involved in cell wall biosynthesis.	Conserved protein	cell wall and cell processes	O05900	O05900_MYCTU
RV0908	ctpE	1011731	1014125	+	0.127062	0.748345	0.086122	0.853863	-0.329229	0.112891	-0.128519	0.626597	Metal cation-transporting ATPase; possibly catalyzes the transport of an undetermined metal cation with the hydrolysis of ATP [catalytic activity: ATP + H(2)O + undetermined metal cation(in) = ADP + phosphate + undetermined metal cation(out)].	Probable metal cation transporter ATPase P-type CtpE	cell wall and cell processes	P9WPT1	CTPE_MYCTU	FUNCTION: P-type ATPase involved in specific uptake of calcium. {ECO:0000250|UniProtKB:A0R3Y2}.
RV0909	Rv0909	1014681	1014861	+	-0.911625	NA	-0.0164899	0.996859	2.58671	0.0407984	1.98553	0.1242	Function unknown	Conserved hypothetical protein	conserved hypotheticals	P9WJ07	Y909_MYCTU	FUNCTION: Antitoxin component of a type II toxin-antitoxin (TA) system. Upon expression in M.smegmatis neutralizes the effect of cognate toxin Rv0910. {ECO:0000269|PubMed:20011113}.
RV0910	Rv0910	1014866	1015301	+	0.216901	0.798623	-0.154195	0.874592	0.465923	0.280327	1.45677	0.000762244	Function unknown	Conserved hypothetical protein	conserved hypotheticals	P9WJ05	Y910_MYCTU	FUNCTION: Toxic component of a type II toxin-antitoxin (TA) system. Upon expression in M.smegmatis inhibits colony formation. Its toxic effect is neutralized by coexpression with cognate antitoxin Rv0909. Does not exert its toxic effect via translation. {ECO:0000269|PubMed:20011113}.
RV0911	Rv0911	1015398	1016172	+	-0.166075	0.826409	-0.0360302	0.973544	0.287976	0.464064	0.314063	0.47301	Function unknown	Conserved protein	conserved hypotheticals	I6XA34	I6XA34_MYCTU
RV0912	Rv0912	1016236	1016686	+	-0.690059	NA	0.513942	0.665502	1.88351	0.00278681	-0.0722075	0.945883	Unknown	Probable conserved transmembrane protein	cell wall and cell processes	O05904	O05904_MYCTU
RV0913C	Rv0913c	1017217	1018726	-	-0.379898	0.363213	-0.406124	0.344944	-0.138598	0.661535	0.0556533	0.888549	Function unknown; probably involved in cellular metabolism.	Possible dioxygenase	intermediary metabolism and respiration	I6Y551	I6Y551_MYCTU
RV0914C	Rv0914c	1018727	1019966	-	0.212277	0.644271	0.0437283	0.953965	-1.14887	1.62081e-06	-1.04652	0.00015952	Thought to be involved in degradative pathways such as fatty acid BETA_OXIDATION.	Possible lipid carrier protein or keto acyl-CoA thiolase	lipid metabolism	I6XWJ8	I6XWJ8_MYCTU
RV0915C	PPE14	1020058	1021330	-	-0.00299984	0.99712	0.438863	0.695991	-1.67731	0.00524093	-1.93958	0.00371928	Function unknown. Possibly a protective antigen involved with the early control of infection.	PPE family protein PPE14	PE/PPE	P9WI33	PPE14_MYCTU
RV0916C	PE7	1021344	1021644	-	-0.565869	NA	1.43743	NA	0.63763	0.758974	-3.00828	0.123319	Function unknown	PE family protein PE7	PE/PPE	I6Y936	I6Y936_MYCTU
RV0917	betP	1022087	1023869	+	-0.00609666	0.992232	0.21232	0.641792	0.0481304	0.882571	-0.0137696	0.976535	High-affinity uptake of glycine betaine. Supposedly responsible for the translocation of the substrate across the membrane.	Possible glycine betaine transport integral membrane protein BetP	cell wall and cell processes	P9WPR7	Y917_MYCTU
RV0918	Rv0918	1024211	1024688	+	-0.342374	NA	-0.542496	0.325157	0.350157	0.418974	0.0876251	0.888706	Function unknown	Conserved protein	conserved hypotheticals	O05910	O05910_MYCTU
RV0919	Rv0919	1024684	1025185	+	-0.102251	NA	0.772165	0.609455	1.08522	0.203548	0.338032	0.760216	Acetylation, substrate unknown	GCN5-related N-acetyltransferase	intermediary metabolism and respiration	I6XA42	I6XA42_MYCTU
RV0920C	Rv0920c	1025497	1026817	-	0.361614	0.467788	0.672688	0.146207	0.596589	0.0530259	0.651475	0.0550531	Required for the transposition of the insertion element IS1554.	Probable transposase	insertion seqs and phages	I6Y941	I6Y941_MYCTU	FUNCTION: Required for the transposition of the insertion element. {ECO:0000256|ARBA:ARBA00002190, ECO:0000256|RuleBase:RU365089}.
RV0921	Rv0921	1027104	1027686	+	-0.156341	0.759401	-0.397826	0.354406	1.38061	2.77889e-09	1.86729	4.81092e-13	Prevents the cointegration of foreign DNA before integration into the chromosome.	Possible resolvase	insertion seqs and phages	I6WZS4	I6WZS4_MYCTU
RV0922	Rv0922	1027685	1029338	+	-0.0149392	0.973729	-0.120928	0.774411	-0.391387	0.0465892	-0.21226	0.383345	Required for the transposition of the insertion element IS1535	Possible transposase	insertion seqs and phages	I6Y560	I6Y560_MYCTU
RV0923C	Rv0923c	1029513	1030578	-	0.43365	NA	0.846095	0.23724	0.405997	0.45046	0.425674	0.462414	Function unknown	Conserved hypothetical protein	conserved hypotheticals	I6XWK6	I6XWK6_MYCTU
RV0924C	mntH	1030578	1031865	-	0.261174	0.774824	1.34757	0.0343951	1.03442	0.0205874	0.145426	0.816891	H(+)-stimulated, highly selective, divalent cation uptake system. Responsible for the translocation of the divalent metal across the membrane.	Divalent cation-transport integral membrane protein MntH (BRAMP) (MRAMP)	cell wall and cell processes	P9WIZ5	MNTH_MYCTU	FUNCTION: H(+)-stimulated, divalent metal cation uptake system. Transports zinc and iron. Can also interact with manganese and copper. {ECO:0000255|HAMAP-Rule:MF_00221, ECO:0000269|PubMed:10477555}.
RV0925C	Rv0925c	1031896	1032634	-	0.570306	0.217834	0.491941	0.330835	1.46945	8.86985e-08	1.36538	1.60299e-05	Function unknown	Conserved protein	conserved hypotheticals	I6Y946	I6Y946_MYCTU
RV0926C	Rv0926c	1032710	1033787	-	0.051186	0.935515	0.180485	0.721386	1.1204	2.66951e-06	1.00063	0.000257402	Function unknown	Conserved hypothetical protein	conserved hypotheticals	I6WZS8	I6WZS8_MYCTU
RV0927C	Rv0927c	1033840	1034632	-	0.182664	NA	0.544904	0.484666	0.958363	0.0387476	0.553275	0.325435	Function unknown; possibly involved in cellular metabolism.	Probable short-chain type dehydrogenase/reductase	intermediary metabolism and respiration	P9WGQ5	Y927C_MYCTU
RV0928	pstS3	1034903	1036016	+	0.0533265	0.940344	0.249549	0.641398	2.30119	2.21837e-21	2.07431	4.23748e-14	Involved in active transport of inorganic phosphate across the membrane (import). This is one of the proteins required for binding-protein-mediated phosphate transport.	Periplasmic phosphate-binding lipoprotein PstS3 (PBP-3) (PstS3) (PHOS1)	cell wall and cell processes	P9WGT7	PSTS3_MYCTU	FUNCTION: Functions in inorganic phosphate uptake, is probably the main carrier for phosphate uptake, it is the most highly expressed of the 3 PstS proteins under phosphate starvation (PubMed:20933472). Binds phosphate; probably able to bind both H(2)PO(4)(-) and HPO(4)(2-) (PubMed:24615888). Part of the ABC transporter complex PstSACB involved in phosphate import (Probable). Probably plays a rol…
RV0929	pstC2	1036028	1037003	+	0.0376648	0.943677	0.148452	0.742709	1.63757	1.21312e-16	1.38579	9.76325e-10	Involved in active transport of inorganic phosphate across the membrane (import); responsible for the translocation of the substrate across the membrane. This is one of the proteins required for binding-protein-mediated phosphate transport.	Phosphate-transport integral membrane ABC transporter PstC2	cell wall and cell processes	P9WG05	PSTC2_MYCTU	FUNCTION: Part of the ABC transporter complex PstSACB involved in phosphate import; probably responsible for the translocation of the substrate across the membrane. {ECO:0000305|PubMed:20933472}.
RV0930	pstA1	1036999	1037926	+	-0.100759	0.857702	0.0261877	0.973673	1.74277	1.22989e-14	1.36437	1.94025e-07	Involved in active transport of inorganic phosphate across the membrane (import); responsible for the translocation of the substrate across the membrane. This is one of the proteins required for binding-protein-mediated phosphate transport.	Probable phosphate-transport integral membrane ABC transporter PstA1	cell wall and cell processes	P9WG11	PSTA1_MYCTU	FUNCTION: Part of the binding-protein-dependent transport system for phosphate; probably responsible for the translocation of the substrate across the membrane. {ECO:0000305|PubMed:20933472}.
RV0931C	pknD	1037920	1039915	-	0.0503262	0.913197	-0.132932	0.74648	-0.945707	1.53955e-07	-0.776496	0.000201205	Involved in signal transduction (via phosphorylation). Thought to regulate phosphate transport. Can phosphorylate the peptide substrate myelin basic protein (MBP) at serine and threonine residues. Can be autophosphorylated on threonine residues [catalytic activity: ATP + a protein = ADP + a phosphoprotein].	Transmembrane serine/threonine-protein kinase D PknD (protein kinase D) (STPK D)	regulatory proteins	P9WI79	PKND_MYCTU	FUNCTION: Part of a signaling pathway that enables adaptation to osmotic stress through cell wall remodeling and virulence factor production (PubMed:24309377). Phosphorylates the osmosensory protein OprA, which inhibits binding of OprA to Rv2638, leading to the regulation of osmotically regulated genes, including the ESX-1-associated virulence factor espA (PubMed:17411339, PubMed:17242402, PubMed…
RV0932C	pstS2	1039936	1041049	-	-0.179999	0.742469	-0.352077	0.469951	-0.163746	0.605182	0.530075	0.0851977	Involved in active transport of inorganic phosphate across the membrane (import). This is one of the proteins required for binding-protein-mediated phosphate transport.	Periplasmic phosphate-binding lipoprotein PstS2 (PBP-2) (PstS2)	cell wall and cell processes	P9WGT9	PSTS2_MYCTU	FUNCTION: Functions in inorganic phosphate uptake, although probably not the main uptake protein under phosphate starvation (PubMed:15731097, PubMed:20933472). Part of the ABC transporter complex PstSACB involved in phosphate import (Probable). {ECO:0000269|PubMed:15731097, ECO:0000269|PubMed:20933472, ECO:0000305}.
RV0933	pstB	1041264	1042095	+	-0.541265	0.187914	-0.417425	0.35408	1.5968	2.16848e-10	1.32235	5.37186e-06	Involved in active transport of inorganic phosphate across the membrane (import); responsible for energy coupling to the transport system. This is one of the proteins required for binding-protein-mediated phosphate transport. Have ATP-binding ability and ATPase activity.	Phosphate-transport ATP-binding protein ABC transporter PstB	cell wall and cell processes	P9WQK9	PSTB2_MYCTU	FUNCTION: Part of the ABC transporter complex PstSACB involved in phosphate import (Probable). Responsible for energy coupling to the transport system. {ECO:0000255|HAMAP-Rule:MF_01702, ECO:0000305|PubMed:20933472}.
RV0934	pstS1	1042115	1043240	+	0.136714	0.83411	-0.164384	0.798172	0.798113	0.00403463	1.36384	6.82122e-06	Involved in active transport of inorganic phosphate across the membrane (import). This is one of the proteins required for binding-protein-mediated phosphate transport.	Periplasmic phosphate-binding lipoprotein PstS1 (PBP-1) (PstS1)	cell wall and cell processes	P9WGU1	PSTS1_MYCTU	FUNCTION: Functions in inorganic phosphate uptake, although probably not the main uptake protein under phosphate starvation (PubMed:15731097, PubMed:20933472). Binds phosphate; probably able to bind both H(2)PO(4)(-) and HPO(4)(2-) (PubMed:8294447, PubMed:12842040). Part of the ABC transporter complex PstSACB involved in phosphate import (Probable). {ECO:0000269|PubMed:12842040, ECO:0000269|PubMe…
RV0935	pstC1	1043299	1044316	+	0.157481	0.756439	0.117497	0.840486	0.169713	0.562705	-0.143562	0.672705	Involved in active transport of inorganic phosphate across the membrane (import); responsible for the translocation of the substrate across the membrane. This is one of the proteins required for binding-protein-mediated phosphate transport.	Phosphate-transport integral membrane ABC transporter PstC1	cell wall and cell processes	P9WG07	PSTC1_MYCTU	FUNCTION: Part of the ABC transporter complex PstSACB involved in phosphate import; probably responsible for the translocation of the substrate across the membrane. {ECO:0000305|PubMed:20933472}.
RV0936	pstA2	1044317	1045223	+	0.326848	0.592548	0.399069	0.511564	0.456876	0.20885	0.340764	0.432666	Involved in active transport of inorganic phosphate across the membrane (import); responsible for the translocation of the substrate across the membrane. This is one of the proteins required for binding-protein-mediated phosphate transport.	Phosphate-transport integral membrane ABC transporter PstA2	cell wall and cell processes	P9WG09	PSTA2_MYCTU	FUNCTION: Part of the binding-protein-dependent transport system for phosphate; probably responsible for the translocation of the substrate across the membrane. {ECO:0000305|PubMed:20933472}.
RV0937C	mku	1045199	1046021	-	-0.567551	0.285344	-0.515072	0.36413	-0.300749	0.438637	0.0941668	0.851743	Involved in DNA double-strand break repair, by nonhomologous end joining (NHEJ). Interacts with LIGD (Rv0938).	DNA end-binding protein, Mku	information pathways	P9WKD9	KU_MYCTU	FUNCTION: With LigD forms a non-homologous end joining (NHEJ) repair enzyme. Binds linear dsDNA with 5'- and 3'-overhangs but not closed circular dsDNA nor ssDNA. One dimer binds for every 30 bp. Recruits and stimulates the ligase activity of LigD but not of T4 ligase or a human ligase complex (LIG4/XRCC4). Attenuates the 3'- to 5'-exonuclease activity of LigD. Stimulates the template-directed ad…
RV0938	ligD	1046136	1048416	+	-0.394365	0.162353	-0.491092	0.0942248	-1.67001	3.50194e-20	-1.4368	2.93017e-12	Involved in DNA double-strand break repair, by nonhomologous end joining (NHEJ). Interacts with KU (Rv0937c) [catalytic activity:ATP + {deoxyribonucleotide}(N) + {deoxyribonucleotide}(M) = AMP + diphosphate + {deoxyribonucleotide}(N+M)].	ATP dependent DNA ligase LigD (ATP dependent polydeoxyribonucleotide synthase) (thermostable DNA ligase) (ATP dependent polynucleotide ligase) (sealase) (DNA repair enzyme) (DNA joinase)	information pathways	P9WNV3	LIGD_MYCTU	FUNCTION: With Ku forms a non-homologous end joining (NHEJ) repair enzyme which repairs DNA double-strand breaks (DSB) with reduced fidelity. Recognizes, processes and reseals DSBs, including repairs on incompatible DSB which require 3'-resection, gap filling and ligation. Anneals the 3' overhanging strands from opposing breaks to form a gapped intermediate, which then can be extended in trans by…
RV0939	Rv0939	1048412	1050347	+	-0.115913	0.791879	-0.110861	0.810716	-1.30819	7.97382e-11	-1.20062	1.54219e-07	Function unknown; probably involved in cellular metabolism, possibly in a degradation pathway.	Possible bifunctional enzyme: 2-hydroxyhepta-2,4-diene-1,7-dioate isomerase (HHDD isomerase) + cyclase/dehydrase	intermediary metabolism and respiration	O86346	O86346_MYCTU
RV0940C	Rv0940c	1050593	1051460	-	-0.172758	0.688386	-0.0968963	0.851806	1.02219	3.32073e-06	1.05605	1.88608e-05	Function unknown; probably involved in cellular metabolism.	Possible oxidoreductase	intermediary metabolism and respiration	P9WKP1	Y940_MYCTU
RV0941C	Rv0941c	1051544	1052318	-	-0.417551	0.213946	-0.392522	0.271176	-0.100457	0.754144	-0.645549	0.0383048	Function unknown	Conserved hypothetical protein	conserved hypotheticals	P71568	P71568_MYCTU
RV0942	Rv0942	1052360	1052639	+					1.61211	0.792218	-0.422818	0.95896	Unknown	Hypothetical protein	conserved hypotheticals	P9WKN9	Y942_MYCTU
RV0943C	Rv0943c	1052696	1053737	-	0.867224	NA	2.81589	0.151125	-0.825512	0.621816	-3.35569	0.042613	Function unknown; probably involved in cellular metabolism.	Probable monooxygenase	intermediary metabolism and respiration	P9WKN7	Y943_MYCTU
RV0944	Rv0944	1053765	1054242	+	-0.0608587	NA	0.329377	0.864862	0.0317692	0.986112	0.00555874	1	This enzyme may play a significant role in processes leading to recovery from mutagenesis and/or cell death by alkylating agents [catalytic activity: hydrolysis of DNA containing ring-opened N7-methylguanine residues, releasing 2,6-diamino-4-hydroxy-5-(N-methyl)formamidopyrimide].	Possible formamidopyrimidine-DNA glycosylase (FAPY-DNA glycosylase)	information pathways	L0T864	FPG2_MYCTU
RV0945	Rv0945	1054247	1055009	+	-0.0098734	0.985309	0.00894538	0.990677	0.165478	0.580026	0.0162707	0.973395	Function unknown; possibly involved in cellular metabolism.	Probable short-chain type dehydrogenase/reductase	intermediary metabolism and respiration	P9WGR7	Y945_MYCTU
RV0946C	pgi	1055024	1056686	-	0.243893	0.488727	0.288219	0.409541	0.0313968	0.917278	-0.161148	0.568518	Involved in glycolysis and in gluconeogenesis [catalytic activity: D-glucose 6-phosphate = D-fructose 6-phosphate].	Probable glucose-6-phosphate isomerase Pgi (GPI) (phosphoglucose isomerase) (phosphohexose isomerase) (phi)	intermediary metabolism and respiration	P9WN69	G6PI_MYCTU
RV0948C	Rv0948c	1057646	1057964	-	0.334322	NA	1.21033	0.245552	2.79218	2.70014e-06	1.32688	0.0609045	Involved in the shikimate pathway. Converts chorismate to prephenate in the biosynthesis of tyrosine and phenylalanine.	Chorismate mutase	intermediary metabolism and respiration	P9WIC1	CHMU_MYCTU	FUNCTION: Catalyzes the Claisen rearrangement of chorismate to prephenate. Probably involved in the aromatic amino acid biosynthesis. {ECO:0000269|PubMed:15737998, ECO:0000269|PubMed:18727669, ECO:0000269|PubMed:19556970}.
RV0949	uvrD1	1058260	1060576	+	-0.095077	0.732683	0.123134	0.649432	0.577226	4.24299e-05	0.226849	0.199736	Involved in nucleotide excision repair. Has a 3'-5' helicase activity in presence of ATP. Preferred substrate being one with both single and double stranded regions of DNA.	Probable ATP-dependent DNA helicase II UvrD1	information pathways	P9WMQ1	UVRD1_MYCTU	FUNCTION: DNA-dependent ATPase, acting on dsDNA with a 3'-ssDNA tail, unwinding with 3'-to 5'-polarity. A minimal tail of 18 nt is required for activity. Also highly efficient on nicked DNA. Involved in the post-incision events of nucleotide excision repair, as well as in nitrosative and oxidative stress response and possibly in persistence in the host. Inhibits RecA-mediated DNA strand exchange;…
RV0950C	Rv0950c	1060656	1061655	-	1.12175	9.85e-05	0.633552	0.133906	0.489332	0.0654836	0.79975	0.00665689	Function unknown	Conserved hypothetical protein	conserved hypotheticals	P71560	P71560_MYCTU
RV0951	sucC	1061964	1063128	+	0.773003	0.236293	0.275739	0.75785	1.55962	5.81155e-05	2.39885	2.18768e-08	Involved in tricarboxylic acid cycle [catalytic activity: ATP + succinate + CoA = ADP + succinyl-CoA + phosphate].	Probable succinyl-CoA synthetase (beta chain) SucC (SCS-beta)	intermediary metabolism and respiration	P9WGC5	SUCC_MYCTU	FUNCTION: Succinyl-CoA synthetase functions in the citric acid cycle (TCA), coupling the hydrolysis of succinyl-CoA to the synthesis of either ATP or GTP and thus represents the only step of substrate-level phosphorylation in the TCA. The beta subunit provides nucleotide specificity of the enzyme and binds the substrate succinate, while the binding sites for coenzyme A and phosphate are found in …
RV0952	sucD	1063140	1064052	+	0.733423	0.364152	0.198346	0.869068	1.47558	0.00140535	2.72598	5.74502e-08	Involved in tricarboxylic acid cycle [catalytic activity: ATP + succinate + CoA = ADP + succinyl-CoA + phosphate].	Probable succinyl-CoA synthetase (alpha chain) SucD (SCS-alpha)	intermediary metabolism and respiration	P9WGC7	SUCD_MYCTU	FUNCTION: Succinyl-CoA synthetase functions in the citric acid cycle (TCA), coupling the hydrolysis of succinyl-CoA to the synthesis of either ATP or GTP and thus represents the only step of substrate-level phosphorylation in the TCA. The alpha subunit of the enzyme binds the substrates coenzyme A and phosphate, while succinate binding and nucleotide specificity is provided by the beta subunit. {…
RV0953C	Rv0953c	1064114	1064963	-	-0.0437387	0.955687	0.283219	0.689408	0.593379	0.122675	0.308664	0.51337	Function unknown; probably involved in cellular metabolism.	Possible oxidoreductase	intermediary metabolism and respiration	P9WKN5	Y953_MYCTU
RV0954	Rv0954	1065127	1066039	+	0.34822	0.337198	0.0928868	0.863156	0.975677	2.11019e-06	0.901415	0.000146385	Unknown	Probable conserved transmembrane protein	cell wall and cell processes	P9WIR9	34KD_MYCTU
RV0955	Rv0955	1066078	1067446	+	0.0398316	0.949888	0.167443	0.755952	1.44671	5.22824e-10	0.833471	0.00293317	Unknown	Probable conserved integral membrane protein	cell wall and cell processes	P9WKN3	Y955_MYCTU
RV0956	purN	1067561	1068209	+	0.246898	NA	0.575084	0.311259	0.795367	0.0354577	0.802917	0.0497899	Involved in de novo purine biosynthesis (at the third step) [catalytic activity: 10-formyltetrahydrofolate + 5'-phosphoribosylglycinamide = tetrahydrofolate + 5'-phosphoribosyl-N-formylglycinamide].	Probable 5'-phosphoribosylglycinamide formyltransferase PurN (GART) (gar transformylase) (5'-phosphoribosylglycinamide transformylase)	intermediary metabolism and respiration	P9WHM5	PUR3_MYCTU	FUNCTION: Catalyzes the transfer of a formyl group from 10-formyltetrahydrofolate to 5-phospho-ribosyl-glycinamide (GAR), producing 5-phospho-ribosyl-N-formylglycinamide (FGAR) and tetrahydrofolate. {ECO:0000255|HAMAP-Rule:MF_01930}.
RV0957	purH	1068205	1069777	+	0.230109	0.624856	0.0864383	0.889885	1.10379	4.369e-06	1.29699	1.65954e-06	Involved in de novo purine biosynthesis (at the ninth and tenth steps) [catalytic activity 1: 10-formyltetrahydrofolate + 5'-phosphoribosyl-5-amino-4-imidazolecarboxamide = tetrahydrofolate + 5'-phosphoribosyl-5-formamido-4-imidazolecarboxamide] [catalytic activity 2: imp + H2O = 5-formamido-1-(5-phosphoribosyl)imidazole-4-carboxamide].	Probable bifunctional purine biosynthesis protein PurH: phosphoribosylaminoimidazolecarboxamide formyltransferase (AICAR transformylase) (5'-phosphoribosyl-5-aminoimidazole-4-carboxamide formyltransferase) + inosinemonophosphate cyclohydrolase (imp cyclohydrolase) (inosinicase) (imp synthetase) (ATIC)	intermediary metabolism and respiration	P9WHM7	PUR9_MYCTU
RV0958	Rv0958	1069883	1071263	+	-0.00258856	0.996971	-0.0890056	0.814244	-0.603743	0.00136908	-0.528955	0.0152664	Chelation, introducing a magnesium ion into specific substrate.	Possible magnesium chelatase	intermediary metabolism and respiration	P71552	P71552_MYCTU
RV0959	Rv0959	1071255	1073274	+	-0.367425	0.371295	-0.428869	0.311134	-0.606753	0.0203101	-0.544883	0.0723776	Function unknown	Conserved hypothetical protein	conserved hypotheticals	P9WKN1	Y959_MYCTU
RV0959A	vapB9	1073327	1073549	+	-1.65144	NA	-0.702046	0.764488	-2.01399	0.24422	-3.45109	0.0546229	Unknown	Possible antitoxin VapB9	virulence, detoxification, adaptation	P9WJ55	VAPB9_MYCTU	FUNCTION: Antitoxin component of a possible type II toxin-antitoxin (TA) system. The cognate toxin is VapC9. {ECO:0000305|PubMed:15718296}.
RV0960	vapC9	1073545	1073929	+	-1.69225	0.040221	-0.753523	0.491664	-1.54376	0.027358	-2.28118	0.00257892	Unknown	Possible toxin VapC9	virulence, detoxification, adaptation	P9WFA9	VAPC9_MYCTU	FUNCTION: Toxic component of a type II toxin-antitoxin (TA) system. An RNase. The cognate antitoxin is VapB9 (By similarity). {ECO:0000255|HAMAP-Rule:MF_00265}.
RV0961	Rv0961	1074074	1074422	+	-0.844295	0.335774	-0.537081	0.605961	0.515153	0.397885	0.369916	0.603158	Unknown	Probable integral membrane protein	cell wall and cell processes	P9WKM9	Y961_MYCTU
RV0962C	lprP	1074440	1075115	-	0.636983	NA	2.43828	0.196537	0.70153	0.641047	-3.04526	0.0636458	Unknown	Possible lipoprotein LprP	cell wall and cell processes	P9WK39	LPRP_MYCTU
RV0963C	Rv0963c	1075297	1076098	-	-0.0134219	0.988321	0.302961	0.695607	0.408436	0.36877	0.197595	0.717542	Function unknown	Conserved hypothetical protein	conserved hypotheticals	P9WKM7	Y963_MYCTU
RV0964C	Rv0964c	1076196	1076679	-	0.354649	NA	0.402195	0.80539	-0.623704	0.55129	0.0624918	0.965522	Unknown	Hypothetical protein	conserved hypotheticals	P9WKM5	Y964_MYCTU
RV0965C	Rv0965c	1076778	1077198	-	0.450041	0.717441	0.351115	0.801529	-0.265457	0.731412	0.00639903	1	Function unknown	Conserved hypothetical protein	conserved hypotheticals	P9WKM3	Y965_MYCTU
RV0966C	Rv0966c	1077233	1077836	-	0.0376826	0.955013	-0.408268	0.409897	0.627987	0.0287469	1.11491	0.000388292	Function unknown	Conserved protein	conserved hypotheticals	P9WKM1	Y966_MYCTU
RV0967	csoR	1077975	1078335	+	-0.328238	0.632919	-0.566926	0.366668	-3.06429	3.04186e-17	-2.82417	8.69036e-12	Involved in transcriptional mechanism; repression of the CSO operon.	Copper-sensitive operon repressor CsoR	regulatory proteins	P9WP49	CSOR_MYCTU	FUNCTION: Copper-sensitive repressor that has a key role in copper homeostasis. It is part of the cso operon involved in the cellular response to increasing concentrations of copper inside the bacterium, which can be highly toxic. In the presence of copper, CsoR fully dissociates from the promoter in the cso operon, leading to the transcription of its genes. Binds to a GC-rich pseudopallindromic …
RV0968	Rv0968	1078391	1078688	+	-0.00647835	0.996403	-0.0265184	0.982794	-3.64535	1.87824e-20	-4.02779	2.36414e-18	Function unknown	Conserved protein	conserved hypotheticals	P9WKL9	Y968_MYCTU
RV0969	ctpV	1078743	1081056	+	0.164746	0.79556	-0.0731237	0.929339	-4.282	9.27711e-57	-4.00545	1.63121e-39	Metal cation-transporting ATPase; possibly catalyzes the transport of an undetermined metal cation with the hydrolysis of ATP [catalytic activity: ATP + H(2)O + undetermined metal cation(in) = ADP + phosphate + undetermined metal cation(out)].	Probable metal cation transporter P-type ATPase CtpV	cell wall and cell processes	P9WPS3	CTPV_MYCTU	FUNCTION: Necessary for copper homeostasis and likely functions as a copper exporter. Also required for full virulence. {ECO:0000269|PubMed:20624225}.
RV0970	Rv0970	1081052	1081685	+	-0.554574	0.296659	-0.563313	0.320501	-2.02248	1.6402e-09	-2.51685	1.2549e-10	Unknown	Probable conserved integral membrane protein	cell wall and cell processes	P9WKL7	Y970_MYCTU
RV0971C	echA7	1081775	1082585	-	0.284177	NA	0.875613	0.204878	0.112764	0.851188	-0.532035	0.349151	Could possibly oxidize fatty acids using specific components [catalytic activity: (3S)-3-hydroxyacyl-CoA = trans-2(or 3)-enoyl-CoA + H(2)O].	Probable enoyl-CoA hydratase EchA7 (enoyl hydrase) (unsaturated acyl-CoA hydratase) (crotonase)	lipid metabolism	P71540	P71540_MYCTU
RV0972C	fadE12	1082584	1083751	-	0.355232	0.419103	0.657326	0.108909	-0.923776	0.00154438	-1.14268	0.00041139	Function unknown, but involved in lipid degradation.	Acyl-CoA dehydrogenase FadE12	lipid metabolism	P9WQG3	ACDC_MYCTU
RV0973C	accA2	1083747	1085751	-	0.372756	0.527701	0.695496	0.19085	-1.56152	1.10053e-05	-1.92655	1.39887e-06	This protein carries two functions: biotin carboxyl carrier protein and biotin carboxyltransferase. Involved in the first step of long-chain fatty acid synthesis [catalytic activity: ATP + biotin-carboxyl-carrier protein + CO(2) = ADP + phosphate + carboxybiotin-carboxyl-carrier protein].	Probable acetyl-/propionyl-coenzyme A carboxylase alpha chain (alpha subunit) AccA2: biotin carboxylase + biotin carboxyl carrier protein (BCCP)	lipid metabolism	P71538	P71538_MYCTU
RV0974C	accD2	1085756	1087346	-	0.351273	0.792783	0.822597	0.460152	-1.23332	0.0648995	-1.77272	0.0170835	Involved in fatty acid metabolism.	Probable acetyl-/propionyl-CoA carboxylase (beta subunit) AccD2	lipid metabolism	O86318	O86318_MYCTU
RV0975C	fadE13	1087348	1088497	-	0.427527	0.436046	0.633181	0.233276	-1.66548	1.52435e-05	-1.67339	8.18832e-05	Function unknown, but involved in lipid degradation.	Probable acyl-CoA dehydrogenase FadE13	lipid metabolism	O86319	O86319_MYCTU
RV0976C	Rv0976c	1088493	1090176	-	0.389393	NA	0.541969	0.344715	-1.75901	2.40585e-05	-1.73012	0.000166191	Function unknown	Conserved hypothetical protein	conserved hypotheticals	O86320	O86320_MYCTU
RV0977	PE_PGRS16	1090373	1093145	+	0.488542	0.0990412	0.620978	0.0423778	-0.905537	9.1589e-05	-0.691787	0.00745546	Function unknown	PE-PGRS family protein PE_PGRS16	PE/PPE	Q79FU3	PG16_MYCTU
RV0978C	PE_PGRS17	1093361	1094357	-	1.19676	NA	2.46731	NA	-2.04721	0.330191	-2.9456	0.159035	Function unknown	PE-PGRS family protein PE_PGRS17	PE/PPE	Q79FU2	PG17_MYCTU	FUNCTION: Induces maturation and activation of human dendritic cells (DCs), via TLR2-dependent activation of ERK1/2, p38 MAPK, and NF-kappa-B signaling pathways, and enhances the ability of DCs to stimulate CD4(+) T cells. By activating DCs, could potentially contribute to the initiation of innate immune responses during tuberculosis infection and hence regulate the clinical course of tuberculosi…
RV0979A	rpmF	1094886	1095060	+	1.31585	NA	-0.0200742	NA	0.0142603	1	3.0055	0.42993	Involved in translation mechanism.	50S ribosomal protein L32 RpmF	information pathways	P9WH99	RL32_MYCTU
RV0979C	Rv0979c	1094670	1094865	-	-1.13448	NA	-0.116463	NA	0	1	1.87545	0.850585	Unknown	Hypothetical protein	conserved hypotheticals	O53892	O53892_MYCTU
RV0980C	PE_PGRS18	1095078	1096452	-	0.599208	NA	1.64072	0.137876	0.0225889	0.989021	-0.690906	0.469737	Function unknown	PE-PGRS family protein PE_PGRS18	PE/PPE	Q79FU0	PG18_MYCTU	FUNCTION: Enhances mycobacterial intracellular survival, probably via altering host macrophage cytokine profiling and attenuating the cell apoptosis (PubMed:27987050). Could be required for host endothelial-cell invasion (PubMed:16586367). {ECO:0000269|PubMed:16586367, ECO:0000269|PubMed:27987050}.; FUNCTION: Expression in Mycobacterium smegmatis, a nonpathogenic species naturally deficient in PE…
RV0981	mprA	1096822	1097509	+	-1.25262	0.0232489	-1.14676	0.0835469	-2.05704	2.51028e-07	-2.26941	5.28904e-07	Regulator part of a two component regulatory system (MPRAB system)	Mycobacterial persistence regulator MRPA (two component response transcriptional regulatory protein)	regulatory proteins	P9WGM9	MPRA_MYCTU	FUNCTION: Member of the two-component regulatory system MprB/MprA which contributes to maintaining a balance among several systems involved in stress resistance and is required for establishment and maintenance of persistent infection in the host. Functions as a transcriptional regulator that recognizes a 19-bp nucleotide motif comprizing two loosely conserved 8-bp direct DNA-binding motif repeat…
RV0982	mprB	1097508	1099023	+	-0.994256	0.000131932	-0.920506	0.00620666	-1.605	1.37453e-13	-1.85541	3.58605e-14	Sensor part of a two component regulatory system (MPRAB system)	Two component sensor kinase MprB	regulatory proteins	P9WGL1	MPRB_MYCTU	FUNCTION: Member of the two-component regulatory system MprB/MprA which contributes to maintaining a balance among several systems involved in stress resistance and is required for establishment and maintenance of persistent infection in the host. In response to environmental signals MprB acts as both a membrane-associated protein kinase that undergoes autophosphorylation and subsequently transfe…
RV0983	pepD	1099066	1100461	+	-0.376265	0.428035	-0.598101	0.191215	-1.16244	9.80183e-06	-1.23347	3.95744e-05	Function unknown; possibly hydrolyzes peptides and/or proteins (seems to cleave preferentially after serine residues).	Probable serine protease PepD (serine proteinase) (MTB32B)	intermediary metabolism and respiration	O53896	PEPD_MYCTU	FUNCTION: Required for virulence (PubMed:18479146). Acts both as a protease, which degrades and/or refolds damaged substrate targets, and as a chaperone (PubMed:18479146, PubMed:20061478). Plays an important role in the stress response network mediated through the two-component regulatory system MprAB and SigE signaling networks (PubMed:20061478). May utilize its PDZ domain to recognize and proce…
RV0984	moaB2	1100460	1101006	+	-0.104551	0.871315	-0.322277	0.542188	-0.807526	0.00278298	-0.419354	0.203103	Thought to be involved in molybdopterin biosynthesis. Catalyzes the dehydratation of 4A-hydroxytetrahydropterins [catalytic activity: (6R)-6-(L-erythro-1,2-dihydroxypropyl)-5,6,7,8-tetrahydro-4A-hydroxypterin = (6R)-6-(L-erythro-1,2- dihydroxypropyl)-7,8-dihydro-6H-pterin + H(2)O.].	Possible pterin-4-alpha-carbinolamine dehydratase MoaB2 (PHS) (4-alpha- hydroxy-tetrahydropterin dehydratase) (pterin-4-a-carbinolamine dehydratase) (phenylalanine hydroxylase-stimulating protein) (PHS) (pterin carbinolamine dehydratase) (PCD)	intermediary metabolism and respiration	O53897	O53897_MYCTU
RV0985C	mscL	1101025	1101481	-	0.722221	0.3091	0.496448	0.549153	1.196	0.00493901	1.2451	0.0110563	Ion channel that opens in response to stretch forces in the membrane lipid bilayer. May participate in the regulation of osmotic pressure changes within the cell.	Possible large-conductance ion mechanosensitive channel MscL	cell wall and cell processes	P9WJN5	MSCL_MYCTU	FUNCTION: Channel that opens in response to stretch forces in the membrane lipid bilayer. The force required to trigger channel opening depends on the nature of the membrane lipids; the presence of phosphatidylinositol enhances mechanosensitivity of the channel. May participate in the regulation of osmotic pressure changes within the cell. {ECO:0000269|PubMed:23875651}.
RV0986	Rv0986	1101803	1102550	+	-0.227308	0.722874	-0.164973	0.819779	1.45202	1.45345e-06	1.54845	5.15855e-06	Thought to be involved in active transport of adhesion component across the membrane: involved in attachment and virulence. Responsible for energy coupling to the transport system.	Probable adhesion component transport ATP-binding protein ABC transporter	cell wall and cell processes	P9WQK1	Y986_MYCTU	FUNCTION: Probably part of an ABC transporter complex involved in host cell binding either through secretion of an adherence factor or through maintaining the architecture and integrity of the mycobacterial cell envelope. {ECO:0000269|PubMed:17030567}.
RV0987	Rv0987	1102542	1105110	+	0.00193686	0.99712	0.247604	0.771713	1.16992	0.00177076	0.923651	0.0348581	Thought to be involved in active transport of adhesion component across the membrane: involved in atachment and virulence. Responsible for the translocation of the substrate across the membrane.	Probable adhesion component transport transmembrane protein ABC transporter	cell wall and cell processes	O53900	Y987_MYCTU	FUNCTION: Probably part of an ABC transporter complex involved in host cell binding either through secretion of an adherence factor or through maintaining the architecture and integrity of the mycobacterial cell envelope (PubMed:17030567). Could be required for host endothelial-cell invasion and/or intracellular survival (PubMed:16586367). {ECO:0000269|PubMed:16586367, ECO:0000269|PubMed:17030567…
RV0988	Rv0988	1105116	1106277	+	0.127158	0.875318	0.131892	0.878758	0.871362	0.0117001	0.796274	0.046898	Unknown	Possible conserved exported protein	cell wall and cell processes	O86370	O86370_MYCTU
RV0989C	grcC2	1106405	1107383	-	0.187623	0.852143	1.06308	0.109797	2.24542	1.57964e-08	1.35667	0.00308814	Possible supplier of polyprenyl diphosphate.	Probable polyprenyl-diphosphate synthase GrcC2 (polyprenyl pyrophosphate synthetase)	intermediary metabolism and respiration	O05572	GPPS_MYCTU	FUNCTION: Catalyzes the addition of isopentenyl diphosphate (IPP) onto dimethylallyl diphosphate (DMAPP) to form geranyl pyrophosphate (GPP) (PubMed:21237161, PubMed:30301210). Is probably involved in the biosynthesis of decaprenyl diphosphate, which is required for mycobacterial cell wall synthesis (PubMed:21237161). Could be required for host endothelial-cell invasion and/or intracellular survi…
RV0990C	Rv0990c	1107443	1108100	-	-0.560407	0.546806	-0.55776	0.563803	2.30444	1.07172e-06	1.60059	0.00435508	Unknown	Hypothetical protein	conserved hypotheticals	O05573	O05573_MYCTU
RV0991C	Rv0991c	1108172	1108505	-	-0.240665	0.741398	-0.567689	0.357433	1.90663	7.28813e-09	1.6159	2.46114e-05	Function unknown	Conserved serine rich protein	conserved hypotheticals	O05574	O05574_MYCTU
RV0992C	Rv0992c	1108578	1109172	-	0.376684	0.37256	0.507383	0.219171	-0.121768	0.74318	-0.0137574	0.979394	Function unknown	Conserved hypothetical protein	conserved hypotheticals	O05575	O05575_MYCTU
RV0993	galU	1109272	1110193	+	0.287022	0.426791	0.21154	0.609872	0.218191	0.373969	0.260436	0.339559	May play a role in stationary phase survival [catalytic activity: UTP + alpha-D-glucose 1-phosphate = diphosphate + UDP-glucose].	UTP--glucose-1-phosphate uridylyltransferase GalU (UDP-glucose pyrophosphorylase) (UDPGP) (alpha-D-glucosyl-1-phosphate uridylyltransferase) (uridine diphosphoglucose pyrophosphorylase)	intermediary metabolism and respiration	O05576	O05576_MYCTU
RV0994	moeA1	1110269	1111550	+	0.573726	0.286757	0.493326	0.400618	0.0204215	0.971263	-0.210971	0.633232	Involved in molybdenum cofactor biosynthesis: involved in the biosynthesis of a demolybdo-cofactor (molybdopterin), necessary for molybdo-enzymes.	Probable molybdopterin biosynthesis protein MoeA1	intermediary metabolism and respiration	P9WJQ7	MOEA1_MYCTU	FUNCTION: Catalyzes the insertion of molybdate into adenylated molybdopterin with the concomitant release of AMP. {ECO:0000250}.
RV0995	rimJ	1111612	1112224	+	-0.180518	0.661236	-0.0478127	0.936933	0.0536325	0.867024	-0.0824252	0.813464	Acetylates the N-terminal alanine of ribosomal protein S5 [catalytic activity: acetyl-CoA + ribosomal-protein L-alanine = CoA + ribosomal-protein N-acetyl-L-alanine].	Ribosomal-protein-alanine acetyltransferase RimJ (acetylating enzyme for N-terminal of ribosomal protein S5)	information pathways	O05578	O05578_MYCTU
RV0996	Rv0996	1112384	1113461	+	-0.0135785	0.986316	0.0202844	0.984361	1.8766	3.84906e-10	1.54149	8.98065e-06	Unknown	Probable conserved transmembrane protein	cell wall and cell processes	O05579	O05579_MYCTU
RV0997	Rv0997	1114293	1114725	+	-0.484165	0.365295	-0.564483	0.302759	0.385851	0.313391	0.661767	0.100436	Unknown	Hypothetical protein	conserved hypotheticals	O05580	O05580_MYCTU
RV0997A	Rv0997a	1113861	1114113	+	-0.886444	NA	-0.828962	0.194478	1.31434	0.00133278	1.20769	0.0104028
RV0998	Rv0998	1114748	1115750	+	-0.308592	0.365295	-0.178351	0.662555	-0.103528	0.710814	-0.323343	0.235845	Unknown	Conserved hypothetical protein	conserved hypotheticals	O05581	PAT_MYCTU	FUNCTION: Catalyzes specifically the acetylation of the epsilon-amino group of a highly conserved lysine residue in acetyl-CoA synthetase (ACS). This acetylation results in the inactivation of ACS activity and could be important for mycobacteria to adjust to environmental changes. {ECO:0000269|PubMed:20507997, ECO:0000269|PubMed:21627103, ECO:0000269|PubMed:22773105}.
RV0999	Rv0999	1115767	1116526	+	0.197815	0.742469	0.00957743	0.992818	0.0223339	0.96509	0.315143	0.432363	Unknown	Unknown protein	conserved hypotheticals	O05582	O05582_MYCTU
RV1000C	Rv1000c	1116531	1117149	-	0.0230854	0.96984	-0.258948	0.606293	0.37529	0.194536	0.620924	0.0493865	Function unknown	Conserved hypothetical protein	conserved hypotheticals	L7N6A4	L7N6A4_MYCTU
RV1001	arcA	1117185	1118394	+	0.104978	0.78076	0.0897906	0.823469	0.492958	0.0113632	0.605607	0.00503201	Arginine degradation [catalytic activity:L-arginine + H(2)O = L-citrulline + NH(3)]	Probable arginine deiminase ArcA (adi) (ad) (arginine dihydrolase)	intermediary metabolism and respiration	P9WQ05	ARCA_MYCTU
RV1002C	Rv1002c	1118428	1119940	-	0.285012	0.556957	0.478116	0.283329	2.00898	5.50526e-17	1.42595	3.36468e-07	Unknown	Conserved membrane protein	cell wall and cell processes	P9WN05	PMT_MYCTU	FUNCTION: Transfers mannose from Dol-P-mannose to Ser or Thr residues on proteins (Probable). Mannosylates an artificial substrate, probably on a Thr residue, upon expression in M.smegmatis. Glycosylation probably requires the Sec-translocation system. {ECO:0000269|PubMed:16081738, ECO:0000305}.
RV1003	Rv1003	1120022	1120880	+	0.369273	0.527838	0.716746	0.170489	0.417259	0.255334	-0.0496278	0.927023	Function unknown	Conserved protein	conserved hypotheticals	P9WGW7	RSMI_MYCTU	FUNCTION: Catalyzes the 2'-O-methylation of the ribose of cytidine 1402 (C1402) in 16S rRNA. {ECO:0000255|HAMAP-Rule:MF_01877}.
RV1004C	Rv1004c	1120889	1122149	-	0.506596	0.528773	0.301165	0.752886	-1.08172	0.0154512	-1.11615	0.0304488	Unknown	Probable membrane protein	cell wall and cell processes	O05589	O05589_MYCTU
RV1005C	Rv1005c	1122222	1123599	-	0.240582	0.58231	-0.0630193	0.923328	-1.57283	7.06789e-11	-1.48207	1.21473e-07	Catalyzes the biosynthesis of 4-amino-4-deoxychorismate (ADC) from chorismate and glutamine	Probable para-aminobenzoate synthase component I PABD	intermediary metabolism and respiration	O05591	O05591_MYCTU
RV1006	Rv1006	1123714	1125418	+	-0.0639748	0.888849	-0.225271	0.543392	-0.902917	2.23327e-06	-0.592469	0.00841216	Unknown	Unknown protein	conserved hypotheticals	O05592	O05592_MYCTU
RV1007C	metS	1125444	1127004	-	0.406525	0.215857	0.31666	0.381044	0.9437	3.07176e-06	1.01341	1.04374e-05	It is probably essential for cell survival, being required not only for elongation of protein synthesis but also for the initiation of all mRNA translation through initiator tRNA(fMet) aminoacylation [catalytic activity: ATP + L-methionine + tRNA(met) = AMP + diphosphate + L-methionyl-tRNA(met)]	Methionyl-tRNA synthetase MetS (MetRS) (methionine--tRNA ligase)	information pathways	P9WFU5	SYM_MYCTU	FUNCTION: Is required not only for elongation of protein synthesis but also for the initiation of all mRNA translation through initiator tRNA(fMet) aminoacylation.
RV1008	tatD	1127089	1127884	+	0.792608	NA	1.48482	0.0319025	1.54536	0.000604152	0.721194	0.18888	DNase involved in protein export. This sec-independent pathway is termed tat for twin-arginine translocation system. This system mainly transports proteins with bound cofactors that require folding prior to export.	Probable deoxyribonuclease TatD (YJJV protein)	cell wall and cell processes	O08343	TATD_MYCTU
RV1009	rpfB	1128091	1129180	+	0.237584	0.557066	-0.0665505	0.907264	-0.155106	0.547372	0.115817	0.697814	Thought to promote the resuscitation and growth of dormant, nongrowing cells. Could also stimulate the growth of several other high G+C gram+ organisms, e.g. Mycobacterium avium, Mycobacterium bovis (BCG), Mycobacterium kansasii, Mycobacterium smegmatis.	Probable resuscitation-promoting factor RpfB	cell wall and cell processes	P9WG29	RPFB_MYCTU	FUNCTION: Factor that stimulates resuscitation of dormant cells. Has peptidoglycan (PG) hydrolytic activity. Active in the pM concentration range. Has little to no effect on actively-growing cells. PG fragments could either directly activate the resuscitation pathway of dormant bacteria or serve as a substrate for endogenous Rpf, resulting in low molecular weight products with resuscitation activ…
RV1010	ksgA	1129152	1130106	+	0.189512	0.729609	-0.0219226	0.981094	0.22216	0.487999	0.264825	0.461967	Specifically dimethylates two adjacent adenosines in the loop of a conserved hairpin near the 3'-end of 16S rRNA in the 30S particle. Its inactivation LEADS to kasugamycin resistance	Probable dimethyladenosine transferase KsgA (S-adenosylmethionine-6-N', N'-adenosyl(rRNA) dimethyltransferase) (16S rRNA dimethylase) (high level kasugamycin resistance protein KsgA) (kasugamycin dimethyltransferase)	information pathways	P9WH07	RSMA_MYCTU	FUNCTION: Specifically dimethylates two adjacent adenosines (A1518 and A1519) in the loop of a conserved hairpin near the 3'-end of 16S rRNA in the 30S particle. May play a critical role in biogenesis of 30S subunits. {ECO:0000255|HAMAP-Rule:MF_00607}.
RV1011	ispE	1130191	1131112	+	0.443593	0.329327	0.486303	0.301765	-0.206618	0.56081	-0.178698	0.656444	Thought to be involved in deoxyxylulose-5-phosphate pathway (DXP) of isoprenoid biosynthesis (at the fourth step). Catalyzes the phosphorylation of the position 2 hydroxy group of 4-diphosphocytidyl-2C-methyl-D-erythritol [catalytic activity: ATP + 4-(cytidine 5'-diphospho)-2-C-methyl-D-erythritol = ADP + 2-phospho-4-(cytidine 5'-diphospho)-2-C-methyl-D-erythritol].	Probable 4-diphosphocytidyl-2-C-methyl-D-erythritol kinase IspE (CMK) (4-(cytidine-5'-diphospho)-2-C-methyl-D-erythritol kinase)	intermediary metabolism and respiration	P9WKG7	ISPE_MYCTU	FUNCTION: Catalyzes the phosphorylation of the position 2 hydroxy group of 4-diphosphocytidyl-2C-methyl-D-erythritol. {ECO:0000255|HAMAP-Rule:MF_00061}.
RV1012	Rv1012	1131128	1131422	+	0.360047	NA	1.51055	NA	-0.848561	0.671922	-1.13194	0.540039	Unknown	Hypothetical protein	conserved hypotheticals	O05597	O05597_MYCTU
RV1013	pks16	1131625	1133260	+	0.893476	0.0559695	0.495944	0.400618	1.05413	0.00109339	1.09958	0.00309152	Potentially involved in some intermediate steps for the synthesis of a polyketide molecule which may be involved in secondary metabolism.	Putative polyketide synthase Pks16	lipid metabolism	O05598	Y1013_MYCTU
RV1014C	pth	1133333	1133909	-	0.817974	NA	1.21298	0.155881	1.76226	0.000481504	0.434001	0.539134	The natural substrate for this enzyme may be peptidyl-TRNAS which drop off the ribosome during protein synthesis [catalytic activity: N-substituted aminoacyl-tRNA + H(2)O = N-substituted amino acid + tRNA]	Probable peptidyl-tRNA hydrolase Pth	intermediary metabolism and respiration	P9WHN7	PTH_MYCTU	FUNCTION: The natural substrate for this enzyme may be peptidyl-tRNAs which drop off the ribosome during protein synthesis. {ECO:0000255|HAMAP-Rule:MF_00083}.
RV1015C	rplY	1133921	1134569	-	0.736761	0.0690281	0.405041	0.419729	0.809257	0.00369265	0.710939	0.031042	Binds to the 50S rRNA	50S ribosomal protein L25 RplY	information pathways	P9WHB5	RL25_MYCTU	FUNCTION: This is one of the proteins that binds to the 5S RNA in the ribosome where it forms part of the central protuberance. {ECO:0000255|HAMAP-Rule:MF_01334}.
RV1016C	lpqT	1134785	1135466	-	0.195577	0.784544	0.0112782	0.992635	1.04599	0.00181254	1.2656	0.000833493	Unknown	Probable conserved lipoprotein LpqT	cell wall and cell processes	P9WK59	LPQT_MYCTU
RV1017C	prsA	1135501	1136482	-	0.0651413	0.909464	-0.239787	0.6086	0.585419	0.0144439	1.05487	5.02771e-05	Catalyzes the formation of PRPP from ATP and ribose 5-phosphate. PRPP is then used in various biosynthetic pathways, as for example in the formation of purines, pyrimidines, histidine and tryptophan. [catalytic activity: ATP + D-ribose 5-phosphate = AMP + 5-phospho-alpha-D-ribose 1-diphosphate]	Probable ribose-phosphate pyrophosphokinase PrsA (phosphoribosyl pyrophosphate synthetase) (PRPP synthetase)	intermediary metabolism and respiration	P9WKE3	KPRS_MYCTU	FUNCTION: Involved in the biosynthesis of the central metabolite phospho-alpha-D-ribosyl-1-pyrophosphate (PRPP) and of the decaprenylphosphoryl-arabinose (DPA), an essential precursor for the mycobacterial cell wall biosynthesis. Catalyzes the transfer of pyrophosphoryl group from ATP to 1-hydroxyl of ribose-5-phosphate (Rib-5-P) to yield phosphoribosyl diphosphate (PRPP) and AMP. It can also use…
RV1018C	glmU	1136573	1138061	-	0.276765	0.630902	0.0240541	0.981094	-0.265701	0.460031	0.127085	0.772595	Peptidoglycan and lipopolysaccharide biosynthesis	Probable UDP-N-acetylglucosamine pyrophosphorylase GlmU	cell wall and cell processes	P9WMN3	GLMU_MYCTU	FUNCTION: Catalyzes the last two sequential reactions in the de novo biosynthetic pathway for UDP-N-acetylglucosamine (UDP-GlcNAc). The C-terminal domain catalyzes the transfer of acetyl group from acetyl coenzyme A to glucosamine-1-phosphate (GlcN-1-P) to produce N-acetylglucosamine-1-phosphate (GlcNAc-1-P), which is converted into UDP-GlcNAc by the transfer of uridine 5-monophosphate (from urid…
RV1019	Rv1019	1138315	1138909	+	-0.286303	0.602298	-0.2822	0.632157	-0.741333	0.0205588	-1.55023	2.47225e-05	Involved in transcriptional mechanism.	Probable transcriptional regulatory protein (probably TetR-family)	regulatory proteins	P96381	P96381_MYCTU
RV1020	mfd	1138967	1142672	+	0.218607	0.546806	0.250343	0.482267	-0.00712292	0.984436	-0.149041	0.577141	Involved in nucleotide excision repair. Necessary for strand-specific repair. A lesion in the template strand blocks the RNA polymerase complex (RNAP). The RNAP-DNA-RNA complex is specifically recognized by TRCF which releases RNAP and the truncated transcript; the TCRF may replace RNAP at the lesion site and then recruit the UVRA/B/C repair system.	Probable transcription-repair coupling factor Mfd (TRCF)	information pathways	P9WMQ5	MFD_MYCTU	FUNCTION: Couples transcription and DNA repair by recognizing RNA polymerase (RNAP) stalled at DNA lesions. Mediates ATP-dependent release of RNAP and its truncated transcript from the DNA, and recruitment of nucleotide excision repair machinery to the damaged site. {ECO:0000255|HAMAP-Rule:MF_00969}.
RV1021	Rv1021	1142671	1143649	+	-0.0872944	0.889307	-0.329715	0.509381	0.883242	0.00106492	1.22073	4.82107e-05	Function unknown	Conserved protein	conserved hypotheticals	P96379	MAZG_MYCTU	FUNCTION: Required to maintain the full capacity of the mycobacterium to respond to oxidative stress via the degradation of oxidation-induced damaged nucleotides. Hydrolyzes all canonical (d)NTPs, as well as mutagenic dUTP and 8-oxo-7,8-dihydro-2'-deoxyguanosine 5'-triphosphate (8-oxo-dGTP). Also involved in the transcriptional activation of RelA in response to oxidative stress. {ECO:0000269|PubM…
RV1022	lpqU	1143736	1144468	+	0.02711	0.975642	-0.24632	0.77229	-0.40983	0.348231	0.233586	0.65537	Unknown	Probable conserved lipoprotein LpqU	cell wall and cell processes	P96378	P96378_MYCTU
RV1023	eno	1144564	1145854	+	0.29333	0.634221	0.0231261	0.982794	0.172878	0.662235	0.795721	0.0307919	Glycolysis [catalytic activity:2-phospho-D-glycerate = phosphoenolpyruvate + H(2)O]	Probable enolase Eno	intermediary metabolism and respiration	P9WNL1	ENO_MYCTU	FUNCTION: Catalyzes the reversible conversion of 2-phosphoglycerate into phosphoenolpyruvate. It is essential for the degradation of carbohydrates via glycolysis. {ECO:0000255|HAMAP-Rule:MF_00318}.
RV1024	Rv1024	1145858	1146545	+	0.169711	0.729383	0.0112466	0.987868	-0.284972	0.386485	-0.394846	0.285649	Unknown	Possible conserved membrane protein	cell wall and cell processes	P96376	P96376_MYCTU
RV1025	Rv1025	1146561	1147029	+	-0.0790217	NA	0.0695074	0.956671	-0.0177064	0.983748	-0.683846	0.257248	Function unknown	Conserved protein	conserved hypotheticals	P96375	P96375_MYCTU
RV1026	Rv1026	1147019	1147979	+	-0.00591915	NA	0.406348	0.590242	-0.14325	0.801846	-0.879496	0.0988408	Unknown. Could be involved in an adaptive process that allows bacteria to respond to amino acid starvation.	Conserved protein	virulence, detoxification, adaptation	P96374	PPX2_MYCTU	FUNCTION: Degradation of inorganic polyphosphates (polyP). Releases orthophosphate processively from the ends of the polyP chain. Prefers long-chain length polyphosphates as substrates (By similarity). Can also hydrolyze ATP and ADP substrates, but lacks GTPase activity. Cannot hydrolyze pppGpp to ppGpp (PubMed:22880033). {ECO:0000250|UniProtKB:L7N5A6, ECO:0000269|PubMed:22880033}.
RV1027C	kdpE	1148427	1149108	-	-0.763058	NA	-0.351403	0.526451	0.472749	0.21752	-0.767602	0.0952391	Member of the two-component regulatory system KDPD/KDPE involved in the regulation of the KDP operon.	Probable transcriptional regulatory protein KdpE	regulatory proteins	P9WGN1	KDPE_MYCTU	FUNCTION: Member of the two-component regulatory system KdpD/KdpE involved in the regulation of the kdp operon. Upon phosphorylation by KdpD, functions as a transcription regulator by direct binding to promoter regions of target genes to positively regulate their expression. {ECO:0000269|PubMed:24667597}.
RV1028A	kdpF	1151920	1152013						NA	NA	NA	NA
RV1028C	kdpD	1149104	1151687	-	-0.0998508	0.83411	0.0485173	0.933442	-0.914836	4.88005e-05	-1.28163	5.08165e-07	Member of the two-component regulatory system KDPD/KDPE involved in the regulation of the KDP operon. KDPD may function as a membrane-associated protein kinase that phosphorylates KDPE|Rv1027c in response to environmental signals.	Probable sensor protein KdpD	regulatory proteins	P9WGL3	KDPD_MYCTU	FUNCTION: Member of the two-component regulatory system KdpD/KdpE involved in the regulation of the kdp operon. Functions as a sensor protein kinase which is autophosphorylated at a histidine residue and transfers its phosphate group to the conserved aspartic acid residue in the regulatory domain of KdpE in response to environmental signals such as low levels of potassium ion, osmotic imbalance, …
RV1029	kdpA	1152012	1153728	+	0.553207	0.305004	0.785825	0.141422	0.456026	0.212368	-0.0560428	0.919347	One of the components of the high-affinity ATP-driven potassium transport (or KDP) system, which catalyzes the hydrolysis of ATP coupled with the exchange of hydrogen and potassium ions [catalytic activity: ATP + H(2)O + K(+)(out) = ADP + phosphate + K(+)(in)].	Probable potassium-transporting ATPase a chain KdpA (potassium-translocating ATPase a chain) (ATP phosphohydrolase [potassium-transporting] a chain) (potassium binding and translocating subunit A)	cell wall and cell processes	P9WKF3	KDPA_MYCTU	FUNCTION: Part of the high-affinity ATP-driven potassium transport (or Kdp) system, which catalyzes the hydrolysis of ATP coupled with the electrogenic transport of potassium into the cytoplasm. This subunit binds and transports the potassium across the cytoplasmic membrane. {ECO:0000255|HAMAP-Rule:MF_00275}.
RV1030	kdpB	1153724	1155854	+	0.473836	0.310055	0.799704	0.0738214	-0.113257	0.768507	-0.421861	0.249931	One of the components of the high-affinity ATP-driven potassium transport (or KDP) system, which catalyzes the hydrolysis of ATP coupled with the exchange of hydrogen and potassium ions [catalytic activity:ATP + H(2)O + K(+)(out) = ADP + phosphate + K(+)(in)].	Probable potassium-transporting P-type ATPase B chain KdpB (potassium-translocating ATPase B chain) (ATP phosphohydrolase [potassium-transporting] B chain) (potassium binding and translocating subunit B)	cell wall and cell processes	P9WPU3	KDPB_MYCTU	FUNCTION: Part of the high-affinity ATP-driven potassium transport (or Kdp) system, which catalyzes the hydrolysis of ATP coupled with the electrogenic transport of potassium into the cytoplasm. This subunit is responsible for energy coupling to the transport system. {ECO:0000255|HAMAP-Rule:MF_00285}.
RV1031	kdpC	1155853	1156423	+	0.15152	NA	0.727191	0.289493	0.199987	0.750815	0.356442	0.538869	One of the components of the high-affinity ATP-driven potassium transport (or KDP) system, which catalyzes the hydrolysis of ATP coupled with the exchange of hydrogen and potassium ions. The C subunit may be involved in assembly of the KDP complex. [catalytic activity: ATP + H(2)O + K(+)(out) = ADP + phosphate + K(+)(in)].	Probable potassium-transporting ATPase C chain KdpC (potassium-translocating ATPase C chain) (ATP phosphohydrolase [potassium-transporting] C chain) (potassium binding and translocating subunit C)	cell wall and cell processes	P9WKF1	KDPC_MYCTU	FUNCTION: Part of the high-affinity ATP-driven potassium transport (or Kdp) system, which catalyzes the hydrolysis of ATP coupled with the electrogenic transport of potassium into the cytoplasm. This subunit acts as a catalytic chaperone that increases the ATP-binding affinity of the ATP-hydrolyzing subunit KdpB by the formation of a transient KdpB/KdpC/ATP ternary complex. {ECO:0000255|HAMAP-Rul…
RV1032C	trcS	1156426	1157956	-	-0.0938992	0.919254	0.431327	0.545605	1.28564	0.00069834	0.859831	0.0521472	Sensor part of the two component regulatory system TRCS/TRCR.	Two component sensor histidine kinase TrcS	regulatory proteins	P96368	TRCS_MYCTU	FUNCTION: Member of the two-component regulatory system TrcS/TrcR (PubMed:10089160, PubMed:11914351). Phosphorylates TrcR (PubMed:10089160). The TrcR-TrcS regulatory system may act as a transition regulatory system involved in adapting to an intracellular environment and transitioning from latency to reactivation (PubMed:11914351). {ECO:0000269|PubMed:10089160, ECO:0000269|PubMed:11914351}.
RV1033C	trcR	1157963	1158737	-	-0.368849	0.524931	0.0228716	0.982077	2.38143	3.8027e-16	2.39068	1.04751e-13	Sensor part of the two component regulatory system TRCS/TRCR. Involved in transcriptional autoactivation: TRCR activates its own expression by interacting with the at-rich sequence of the TRCR promoter.	Two component transcriptional regulator TrcR	regulatory proteins	L7N689	TRCR_MYCTU	FUNCTION: Member of the two-component regulatory system TrcS/TrcR (PubMed:10089160, PubMed:11914351). Activates its own expression by binding specifically to the AT-rich sequence of the trcR promoter region (PubMed:11914351). Also negatively regulates the expression of Rv1057 by binding to an AT-rich sequences within the Rv1057 upstream sequence (PubMed:16352831, PubMed:22099420). The TrcR-TrcS r…
RV1037C	esxI	1160544	1160829	-	1.08617	NA	-0.783349	0.446672	2.08972	9.39471e-07	4.30773	6.18042e-15	Unknown	Putative ESAT-6 like protein EsxI (ESAT-6 like protein 1)	cell wall and cell processes	P0DOA6	ESXI_MYCTU
RV1038C	esxJ	1160855	1161152	-	0.833849	0.378781	0.0606402	0.974624	0.80539	0.181293	2.72252	6.18618e-06	Function unknown	ESAT-6 like protein EsxJ (ESAT-6 like protein 2)	cell wall and cell processes	P9WNJ9	ESXJ_MYCTU
RV1039C	PPE15	1161297	1162473	-	0.156047	NA	0.641871	0.400513	0.309477	0.584042	-0.747033	0.209829	Function unknown	PPE family protein PPE15	PE/PPE	P9WI31	PPE15_MYCTU	FUNCTION: May play a critical role in the homeostasis of triacylglycerol-containing lipid droplets in M.tuberculosis and influence the entry of the pathogen into a dormant state. {ECO:0000269|PubMed:27325376}.
RV1040C	PE8	1162549	1163377	-	0.837448	0.473473	0.691941	0.599565	-0.89132	0.231205	-0.87642	0.307824	Function unknown	PE family protein PE8	PE/PPE	L7N667	L7N667_MYCTU
RV1041C	Rv1041c	1164572	1165436	-	-0.419526	0.376723	-0.504695	0.30409	-0.934897	0.0015885	-0.365106	0.316945	Possibly required for the transposition of an insertion element.	Probable is like-2 transposase	insertion seqs and phages	P96360	P96360_MYCTU
RV1042C	Rv1042c	1165092	1165500	-	-0.856693	0.330873	-1.28323	0.142811	1.01238	0.065184	2.27114	8.61578e-05	Possibly required for the transposition of an insertion element.	Probable is like-2 transposase	insertion seqs and phages
RV1043C	Rv1043c	1165781	1166807	-	-0.123506	0.909052	0.221629	0.83075	0.142957	0.814869	0.0262439	0.976535	Function unknown	Conserved hypothetical protein	conserved hypotheticals	P96358	P96358_MYCTU
RV1044	Rv1044	1167053	1167677	+	-0.0332602	NA	0.0473318	0.968673	0.19127	0.716215	0.273054	0.619825	Function unknown	Conserved hypothetical protein	conserved hypotheticals	P96357	P96357_MYCTU
RV1045	Rv1045	1167673	1168555	+	-0.0704182	0.939198	0.177374	0.82108	0.74234	0.0505758	0.741122	0.079352	Unknown	Hypothetical protein	conserved hypotheticals	P96356	P96356_MYCTU
RV1047	Rv1047	1169423	1170671	+	1.15596	NA	2.33878	0.299735	-1.63835	0.371055	-2.50093	0.171633	Possibly required for the transposition of the insertion element IS1081.	Probable transposase	insertion seqs and phages
RV1048C	Rv1048c	1171038	1172154	-	-0.379337	0.55484	-0.465865	0.460152	1.1705	0.000665049	1.49059	0.000100317	Unknown	Hypothetical protein	conserved hypotheticals	P96353	P96353_MYCTU
RV1049	Rv1049	1172386	1172833	+	-0.379326	NA	0.310549	0.750701	0.30568	0.628969	-0.467487	0.484819	Involved in transcriptional mechanism	Probable transcriptional repressor protein	regulatory proteins	I6Y5H3	I6Y5H3_MYCTU
RV1050	Rv1050	1172881	1173787	+	0.230595	NA	1.95152	0.072306	1.73981	0.0153903	-0.879009	0.337322	Function unknown; probably involved in cellular metabolism	Probable oxidoreductase	intermediary metabolism and respiration	O53398	O53398_MYCTU
RV1051C	Rv1051c	1173945	1174701	-	1.40231	NA	3.30118	0.0500095	-1.46509	0.320518	-1.99942	0.145763	Function unknown	Conserved hypothetical protein	conserved hypotheticals	O53399	O53399_MYCTU
RV1052	Rv1052	1175723	1176113	+	-0.535069	NA	0.0984599	0.945318	1.18376	0.0367993	-1.38547	0.094437	Unknown	Hypothetical protein	conserved hypotheticals	O53400	O53400_MYCTU
RV1056	Rv1056	1177628	1178393	+	-0.00864393	0.988378	0.0636185	0.924821	0.0236046	0.959472	0.0722852	0.8703	Function unknown	Conserved protein	conserved hypotheticals	O53404	O53404_MYCTU
RV1057	Rv1057	1179396	1180578	+	-0.973877	0.0340963	-0.954246	0.0768644	-4.68717	1.47988e-50	-4.80609	6.13233e-42	Function unknown	Conserved hypothetical protein	conserved hypotheticals	O53405	Y1057_MYCTU	FUNCTION: May play an important role in host-pathogen interactions and in ESAT-6 secretion. {ECO:0000269|PubMed:29134265}.
RV1058	fadD14	1180684	1182316	+	-0.825906	0.0418326	-0.612799	0.214387	-1.86694	1.9076e-10	-2.07818	3.46082e-10	Involved in the fatty acid beta oxidation pathway (degradation).	Probable medium chain fatty-acid-CoA ligase FadD14 (fatty-acid-CoA synthetase) (fatty-acid-CoA synthase)	lipid metabolism	O53406	O53406_MYCTU
RV1059	Rv1059	1182391	1183456	+	-0.569433	0.133948	-0.472532	0.271176	-0.808905	0.00292651	-0.652058	0.0368356	Function unknown	Conserved protein	conserved hypotheticals	O53407	O53407_MYCTU
RV1060	Rv1060	1183508	1183982	+	-0.10396	0.853674	-0.0059956	0.996193	1.65092	1.42427e-12	0.999799	0.000439104	Unknown	Unknown protein	conserved hypotheticals	O53408	O53408_MYCTU
RV1061	Rv1061	1184015	1184879	+	0.0441277	0.953597	-0.230711	0.72204	0.706303	0.0293769	1.13262	0.00140343	Function unknown	Conserved protein	conserved hypotheticals	O53409	O53409_MYCTU
RV1062	Rv1062	1184883	1185741	+	-0.0556016	NA	0.582875	0.254815	0.648048	0.0787785	-1.01006	0.027322	Function unknown	Conserved hypothetical protein	conserved hypotheticals	O53410	O53410_MYCTU
RV1063C	Rv1063c	1185741	1186824	-	-0.0486376	0.943677	-0.0117837	0.989407	-1.22384	0.000110402	-1.55827	2.10824e-05	Function unknown	Conserved hypothetical protein	conserved hypotheticals	P9WIY9	Y1063_MYCTU
RV1064C	lpqV	1186904	1187324	-	0.169745	NA	0.0847175	0.962236	0.214869	0.789705	0.0553133	0.961344	Unknown	Possible lipoprotein LpqV	cell wall and cell processes	P9WK57	LPQV_MYCTU
RV1065	Rv1065	1187435	1188002	+	-0.0314846	0.97527	-0.177101	0.870898	0.468331	0.330226	0.269783	0.646599	Function unknown	Conserved hypothetical protein	conserved hypotheticals	O53413	O53413_MYCTU
RV1066	Rv1066	1187998	1188394	+	0.459237	0.568513	0.322688	0.725178	0.895019	0.0431678	1.3579	0.00510552	Function unknown	Conserved hypothetical protein	conserved hypotheticals	O53414	O53414_MYCTU
RV1067C	PE_PGRS19	1188421	1190425	-	1.18128	0.108533	1.00241	0.233276	-2.25436	1.72802e-05	-2.01081	0.000873208	Function unknown	PE-PGRS family protein PE_PGRS19	PE/PPE	Q79FT3	Q79FT3_MYCTU
RV1068C	PE_PGRS20	1190757	1192149	-	0.597896	NA	0.900037	0.349116	-1.49925	0.0207423	-1.31202	0.0669723	Function unknown	PE-PGRS family protein PE_PGRS20	PE/PPE	P9WIF9	PG20_MYCTU
RV1069C	Rv1069c	1192510	1194274	-	0.215804	0.651062	0.174737	0.742709	1.93614	9.29497e-18	1.65492	1.93631e-10	Function unknown	Conserved protein	conserved hypotheticals	O53417	O53417_MYCTU
RV1070C	echA8	1194270	1195044	-	0.556896	0.349683	0.405527	0.550588	2.04603	3.58095e-10	2.06161	3.13265e-08	Could possibly oxidize fatty acids using specific components [catalytic activity: (3S)-3-hydroxyacyl-CoA = trans-2(or 3)-enoyl-CoA + H(2)O].	Probable enoyl-CoA hydratase EchA8 (enoyl hydrase) (unsaturated acyl-CoA hydratase) (crotonase)	lipid metabolism	P9WNN9	ECHA8_MYCTU	FUNCTION: Could possibly oxidize fatty acids using specific components. {ECO:0000250}.
RV1071C	echA9	1195055	1196093	-	0.637465	0.267947	0.471077	0.467714	1.61328	1.57539e-06	1.71874	6.98491e-06	Could possibly oxidize fatty acids using specific components [catalytic activity: (3S)-3-hydroxyacyl-CoA = trans-2(or 3)-enoyl-CoA + H(2)O].	Possible enoyl-CoA hydratase EchA9 (enoyl hydrase) (unsaturated acyl-CoA hydratase) (crotonase)	lipid metabolism	O53419	O53419_MYCTU
RV1072	Rv1072	1196279	1197116	+	-0.462135	0.150881	-0.792741	0.0116337	-0.373051	0.0820184	-0.138594	0.616568	Unknown	Probable conserved transmembrane protein	cell wall and cell processes	O53420	O53420_MYCTU
RV1073	Rv1073	1197231	1198083	+	-0.654778	0.0791695	-0.933315	0.0159091	0.666428	0.00847723	0.960348	0.00065612	Function unknown	Conserved hypothetical protein	conserved hypotheticals	O53421	O53421_MYCTU
RV1074C	fadA3	1198156	1199374	-	0.45594	0.390139	0.115813	0.886063	-0.317068	0.365439	-0.0528674	0.916039	Function unknown, but supposedly involved in lipid degradation (beta oxidation).	Probable beta-ketoacyl CoA thiolase FadA3	lipid metabolism	O53422	O53422_MYCTU
RV1075C	Rv1075c	1199426	1200371	-	0.0730903	NA	0.880722	0.419102	1.30152	0.0449018	0.836971	0.270562	Function unknown	Conserved exported protein	cell wall and cell processes	O53423	GDSLL_MYCTU	FUNCTION: Esterase that preferentially hydrolyzes short-chain fatty acids, particularly pNP-acetate (C2) and pNP-butyrate (C4). Has also weak activity with pNP-hexanoate (C6) and pNP-octanoate (C8). It can also hydrolyze short-chain tryglycerides such as triacetin and tributyrin (PubMed:31001637). Important for intracellular survival (PubMed:31001637). {ECO:0000269|PubMed:31001637}.
RV1076	lipU	1200767	1201661	+	-0.45578	0.371295	-0.231836	0.713914	0.172196	0.671829	0.0673129	0.895047	Hydrolyses lipids	Possible lipase LipU	intermediary metabolism and respiration	O53424	LIPU_MYCTU	FUNCTION: Esterase that shows preference for short chain fatty acids (PubMed:26398213, PubMed:28164792, PubMed:28327423). Contributes to the growth of M.tuberculosis during the nutritive stress (PubMed:28164792). Elicits strong humoral response in both extrapulmonary and relapsed cases of tuberculosis patients (PubMed:28327423). {ECO:0000269|PubMed:26398213, ECO:0000269|PubMed:28164792, ECO:00002…
RV1077	cbs	1201717	1203112	+	0.378783	0.213946	0.0797953	0.868727	-0.463288	0.0194318	-0.140543	0.589728	Thought to be involved in homocysteine transulfuration [catalytic activity: L-serine + L-homocysteine = cystathionine + H2O]	Probable cystathionine beta-synthase Cbs (serine sulfhydrase) (beta-thionase) (hemoprotein H-450)	intermediary metabolism and respiration	P9WP51	Y1077_MYCTU
RV1078	Rv1078	1203313	1204036	+	0.357412	0.477024	0.0350535	0.969073	2.90773	1.55216e-30	3.05749	1.8102e-26	Unknown	Probable proline-rich antigen homolog Pra	conserved hypotheticals	P9WIM7	PRA_MYCTU
RV1079	metB	1204067	1205234	+	0.413492	0.371295	0.3606	0.469365	1.65673	9.84648e-11	1.42556	1.57515e-06	Involved in methionine biosynthesis: converts O-succinyl-L-homoserine to cystathionine [catalytic activity: O-succinyl-L-homoserine + L-cysteine = cystathionine + succinate (can also use hydrogen sulfide and methanethiol as substrates)].	Cystathionine gamma-synthase MetB (CGS) (O-succinylhomoserine [thiol]-lyase)	intermediary metabolism and respiration	P9WGB7	METB_MYCTU	FUNCTION: Catalyzes the formation of L-cystathionine from O-succinyl-L-homoserine (OSHS) and L-cysteine, via a gamma-replacement reaction (By similarity). In the absence of thiol, catalyzes gamma-elimination to form 2-oxobutanoate, succinate and ammonia. {ECO:0000250, ECO:0000269|PubMed:19428471}.
RV1080C	greA	1205304	1205799	-	-0.284226	0.614336	-0.452533	0.394118	0.271813	0.420225	0.79094	0.0192539	Necessary for efficient RNA polymerase transcription elongation past template-encoded arresting sites. The arresting sites in DNA have the property of trapping a certain fraction of elongating RNA polymerases that pass through, resulting in locked ternary complexes. Cleavage of the nascent trancript by cleavage factors such as GREA or GREB allows the resumption of elongation from the new 3'termin…	Probable transcription elongation factor GreA (transcript cleavage factor GreA)	information pathways	P9WMT9	GREA_MYCTU	FUNCTION: Necessary for efficient RNA polymerase transcription elongation past template-encoded arresting sites. The arresting sites in DNA have the property of trapping a certain fraction of elongating RNA polymerases that pass through, resulting in locked ternary complexes. Cleavage of the nascent transcript by cleavage factors such as GreA or GreB allows the resumption of elongation from the n…
RV1081C	Rv1081c	1205984	1206419	-	0.0958583	NA	-0.153785	0.850298	0.9167	0.0155944	1.45341	0.000326036	Unknown	Probable conserved membrane protein	cell wall and cell processes	O53429	O53429_MYCTU
RV1082	mca	1206520	1207387	+	0.0942853	0.790957	-0.0544514	0.893369	0.538064	0.00162237	0.937541	3.33526e-07	Mycothiol-dependent detoxification enzyme, involved in mycothiol biosynthesis.	Mycothiol conjugate amidase Mca (mycothiol S-conjugate amidase)	virulence, detoxification, adaptation	P9WJN1	MCA_MYCTU	FUNCTION: A mycothiol (MSH, N-acetyl-cysteinyl-glucosaminyl-inositol) S-conjugate amidase, it recycles conjugated MSH to the N-acetyl cysteine conjugate and the MSH precursor. Involved in MSH-dependent detoxification of a number of alkylating agents and antibiotics. Activity is specific for the mycothiol moiety. Has a low but measurable deacetylation activity on GlcNAc-Ins (N-acetyl-glucosaminyl-…
RV1083	Rv1083	1207383	1207650	+	-0.604431	NA	-0.360444	0.802403	1.41515	0.0392757	1.15365	0.148474	Function unknown	Conserved hypothetical protein	conserved hypotheticals	O53431	O53431_MYCTU
RV1084	Rv1084	1207636	1209658	+	0.0988125	0.90477	0.272305	0.710118	-0.60971	0.106967	-0.985171	0.018505	Function unknown	Conserved protein	conserved hypotheticals	O53432	O53432_MYCTU
RV1085C	Rv1085c	1209756	1210485	-	-0.100524	0.888593	0.206734	0.74374	1.85832	1.48514e-10	0.795308	0.0323359	Unknown, but supposedly involved in virulence	Possible hemolysin-like protein	virulence, detoxification, adaptation	P9WFN7	Y1085_MYCTU
[truncated: 2,892 more rows]
